# Supplementary material for: Assessing the performance of population adjustment methods for anchored indirect comparisons: A simulation study
Source: Stat Med. 2020 Oct 4;39(30):4885–911. doi: 10.1002/sim.8759 (PMC8690023; doi:10.1002/sim.8759)
Supplement: Supplementary file 2 — Appendix [file SIM-39-4885-s002.zip]

Archive with 11 entries (11 files):
- analyse_simulation.R
- Bucher_functions.R
- MAIC_functions.R
- ML-NMR_functions.R
- ML-NMR_logit_indep_numint_oneparbin_qr_NOCHECKS.stan
- README.txt
- run_simulation.R
- simulation_functions.R
- simulation_parameters.R
- sim_submit.sh
- STC_functions.R
