# Supplementary material for: Assessing the performance of population adjustment methods for anchored indirect comparisons: A simulation study
Source: Stat Med. 2020 Oct 4;39(30):4885–911. doi: 10.1002/sim.8759 (PMC8690023; doi:10.1002/sim.8759)
Supplement: Supplementary file 2 — Appendix [file SIM-39-4885-s002.zip › analyse_simulation.R]

###############################################################################
# Analyse simulation study
# 
# Assessing the performance of population adjustment methods for anchored 
# indirect comparisons: A simulation study.
#   Phillippo DM, Dias S, Ades AE, Welton NJ
###############################################################################

require(simsalapar)
require(tidyverse)
require(purrr)
require(copula)
require(lubridate)
require(patchwork)

# Fonts for plots
library(showtext)
font_add_google("Source Sans Pro")
showtext_auto()


# Numerical integration for calculating exact overlap
require(cubature)

# For tables
require(xtable)

source("./simulation_parameters.R")
source("./simulation_functions.R")

# Set palette for plots
contr_tpop_pal <- c(`d_AB(AB)` = "#C60000",
                    `d_AB(AC)` = "#8B0000",
                    `d_AC(AB)` = "#00C664",
                    `d_AC(AC)` = "#008B46",
                    `d_BC(AB)` = "#0064C6",
                    `d_BC(AC)` = "#00468B")

abac_pal <- c(AB = "#ABDDA4", AC = "#7B3294")

# Set facet label lookup
gv_flab <- list(
  N = as_labeller(function(x) paste0("N = ", x)),
  EM_strength = as_labeller(function(x) case_when(
    x == "0.1, 0.1" ~ 'paste(beta[B] == beta[C], "" == 0.1*sigma[X(AB)])',
    x == "0.5, 0.5" ~ 'paste(beta[B] == beta[C], "" == 0.5*sigma[X(AB)])',
    x == "0.1, 0.5" ~ 'paste(beta[B] == 0.1*sigma[X(AB)], ", ", beta[C] == 0.5*sigma[X(AB)])',
    x == "0.5, 0.1" ~ 'paste(beta[B] == 0.5*sigma[X(AB)], ", ", beta[C] == 0.1*sigma[X(AB)])'
  ), default = label_parsed),
  X_corr = as_labeller(function(x) case_when(
    x == "0, 0" ~ 'paste(rho[(AB)] == rho[(AC)], "" == 0)',
    x == "0.25, 0.25" ~ 'paste(rho[(AB)] == rho[(AC)], "" == 0.25)',
    x == "0.5, 0.5" ~ 'paste(rho[(AB)] == rho[(AC)], "" == 0.5)',
    x == "0.25, 0.00" ~ 'paste(rho[(AB)] == 0.25, ", ", rho[(AC)] == 0)',
    x == "0.25, 0.50" ~ 'paste(rho[(AB)] == 0.25, ", ", rho[(AC)] == 0.5)'
  ), default = label_parsed),
  overlap = as_labeller(function(x) paste("kappa == ", x), default = label_parsed),
  co_rel = as_labeller(function(x) paste0('"', x, '"~q("\u22C5")'), default = label_parsed),
  X_AB_dist = as_labeller(function(x) paste('X[(AB)]~"\u223C"~"', Hmisc::capitalize(x), '"'),
                          default = label_parsed),
  X_AC_dist = as_labeller(function(x) paste('X[(AC)]~"\u223C"~"', Hmisc::capitalize(x), '"'),
                          default = label_parsed)
)

# Set grid latex label
gv_latexlab <- list(
  N = function(x) paste0("$N = ", x, "$"),
  EM_strength = function(x) case_when(
    x == "0.1, 0.1" ~ "$\\beta_B = \\beta_C = 0.1\\sigma_{X(AB)}$",
    x == "0.5, 0.5" ~ "$\\beta_B = \\beta_C = 0.5\\sigma_{X(AB)}$",
    x == "0.1, 0.5" ~ "$\\beta_B = 0.1\\sigma_{X(AB)}$, $\\beta_C = 0.5\\sigma_{X(AB)}$",
    x == "0.5, 0.1" ~ "$\\beta_B = 0.5\\sigma_{X(AB)}$, $\\beta_C = 0.1\\sigma_{X(AB)}$"
  ),
  X_corr = function(x) case_when(
    x == "0, 0" ~ "$\\rho_{(AB)} = \\rho_{(AC)} = 0$",
    x == "0.25, 0.25" ~ "$\\rho_{(AB)} = \\rho_{(AC)} = 0.25$",
    x == "0.5, 0.5" ~ "$\\rho_{(AB)} = \\rho_{(AC)} = 0.5$",
    x == "0.25, 0.00" ~ "$\\rho_{(AB)} = 0.25$, $\\rho_{(AC)} = 0$",
    x == "0.25, 0.50" ~ "$\\rho_{(AB)} = 0.25$, $\\rho_{(AC)} = 0.5$"
  ),
  overlap = function(x) paste0("$\\kappa = ", x, "$"),
  co_rel = function(x) paste0(x, " $q(\\cdot)$"),
  X_AB_dist = function(x) case_when(
    x == "normal" ~ "$X_{(AB)} \\sim \\Normal$",
    x == "gamma" ~ "$X_{(AB)} \\sim \\Gammadist$"
  ),
  X_AC_dist = function(x) case_when(
    x == "normal" ~ "$X_{(AC)} \\sim \\Normal$",
    x == "gamma" ~ "$X_{(AC)} \\sim \\Gammadist$"
  )
)


# Labeller function for contrasts (i.e. to format d_AB(AC) nicely)
contr_lab <- function(x) parse(text = str_replace(x, 'd_([ABC]{2}\\([ABC]{2}\\))', 'd\\[\\1\\]'))

# Common functions ------------------------------------------------------------

# Set grid variables as numeric/character/list to convert from factors
numeric_grids <- c("N", "overlap")
character_grids <- c("co_rel", "X_AB_dist", "X_AC_dist")
list_grids <- c("EM_strength", "X_corr")

# Read simulations from RDS files
read_sims <- function(sim_name, dirs = c("sim_out_1all", "sim_out_2")) {
  sim_vlist <- sim_par_list[[sim_name]]
  gridvars <- names(getEl(sim_vlist, "grid"))

  map_dfr(dirs, ~array2df(getArray(readRDS(file.path(.x, paste0(sim_name, ".rds"))))), .id = ".runid") %>%
    as_tibble() %>%
    # Add d_BC(AB) = d_BC(AC) to MAIC, STC (using shared EM assumption) and Bucher
    left_join(filter(., method %in% c("MAIC", "STC", "Bucher"),
                        tpop == "AC",
                        contr == "d_BC") %>%
                mutate(tpop = factor("AB", levels = c("AB", "AC"))),
              by = setdiff(colnames(.), c("value"))) %>%
    mutate(value = coalesce(value.x, value.y)) %>%
    select(-value.x, -value.y) %>%
    # Spread estimates into columns
    spread(key = est, value = value) %>%
    # Un-factor grid variables
    mutate_at(c("n.sim", intersect(numeric_grids, gridvars)),
              ~as.numeric(levels(.))[.]) %>%
    mutate_at(c("tpop", "contr",
                intersect(c(list_grids, character_grids), gridvars)),
              as.character) %>%
    # Add contr_tpop variable for easier plotting/tabulating
    mutate(contr_tpop = paste0(contr, "(", tpop, ")"))
}

# Get truth
get_truth <- function(sim_name) {
  sim_vlist <- sim_par_list[[sim_name]]
  gridvars <- names(getEl(sim_vlist, "grid"))

  doLapply(list_modify(sim_vlist, n.sim = list(value = 1)),
           doOne = doOne, check = FALSE, doAL = FALSE, truth = TRUE) %>%
    map("value") %>%
    {mutate(mkGrid(sim_vlist), truthlist = .)} %>%
    unnest(truthlist, .drop = FALSE) %>%
    # Expand out any list grids to match the result of array2df above
    mutate_at(intersect(list_grids, gridvars), simsalapar:::forMat)#~map_chr(., ~paste(., collapse = ", ")))
}

# Get common simulation statistics
get_stats <- function(res, gridvars) {
  res %>%
    group_by_at(vars("method", "allEM", "tpop", "contr", "contr_tpop", !!! gridvars)) %>%
    summarise(bias = mean(est - truth, na.rm = TRUE),
              bias_mcse = sd(est, na.rm = TRUE) / sqrt(n()),
              pctbias = mean((est - truth)/abs(truth), na.rm = TRUE)*100,
              pctbias_mcse = sd((est - truth)/abs(truth), na.rm = TRUE) / sqrt(n()) * 100,
              empSE = sd(est, na.rm = TRUE),
              empSE_mcse = empSE / sqrt(2 * (n() - 1)),
              MSE = mean((est - truth)^2, na.rm = TRUE),
              modSE = sqrt(mean(se^2, na.rm = TRUE)),
              modSE_mcse = sqrt(var(se^2, na.rm = TRUE) / (4 * n() * modSE^2)),
              coverage = mean(lo <= truth & hi >= truth, na.rm = TRUE),
              coverage_mcse = sqrt(coverage * (1 - coverage) / n()),
              missing_est = sum(is.na(est)),
              missing_se = sum(is.na(se)),
              missing_ci = sum(is.na(lo) | is.na(hi)))
}


# Get simulated data sets
get_data <- function(sim_name) {
  sim_vlist <- sim_par_list[[sim_name]]
  gridvars <- names(getEl(sim_vlist, "grid"))

  longgrid <- mkGrid(sim_vlist) %>% {.[rep(1:nrow(.), each = sim_vlist$n.sim$value), ]}

  rawval <- doLapply(sim_vlist,# Need to read seed for exact results...
                     doOne = doOne, check = FALSE, doAL = FALSE, get_data = TRUE) %>%
               map("value")

   longgrid %>%
    mutate(ipd_AB = map(rawval, "ipd_AB"), agd_AC = map(rawval, "agd_AC")) %>%
    # Expand out any list grids to match the result of array2df above
    mutate_at(intersect(list_grids, gridvars), simsalapar:::forMat) %>%
    group_by_at(vars(!!! gridvars)) %>%
    mutate(i_sim = 1:n())
}

# Function for zip plot
ggzip <- function(data, gridvars, level = 0.95) {

  zipdat <-
    data %>%
      group_by_at(vars("method", !!! gridvars)) %>%
      mutate(ptruth = pchisq(((est - truth)/se)^2, df = 1, lower.tail = FALSE),
             ypos = percent_rank(desc(ptruth))*100,
             coverer = truth <= hi & truth >= lo)

  zipsum <-
    zipdat %>%
    summarise(coverage = mean(coverer, na.rm = TRUE),
              coverage_mcse = sqrt(coverage * (1 - coverage) / n()),
              coverage_lo = (coverage + qnorm((1 - level)/2)*coverage_mcse),
              coverage_hi = (coverage + qnorm(1 - (1 - level)/2)*coverage_mcse))

  ggplot(zipdat,
         aes(x = lo - truth, xend = hi - truth,
             y = ypos, yend = ypos, colour = coverer)) +
    geom_hline(yintercept = level*100, colour = "grey60") +
    geom_vline(xintercept = 0, colour = "grey60") +
    geom_segment(alpha = 0.2, size = 0.2) +
    geom_hline(aes(yintercept = coverage_lo*100), colour = "grey50", lty = 2,
               data = zipsum) +
    geom_hline(aes(yintercept = coverage_hi*100), colour = "grey50", lty = 2,
               data = zipsum) +
    scale_y_continuous("Centile",
                       breaks = c((1 - level)*100, 50, level*100),
                       minor_breaks = NULL,
                       limits = c(0, 100)) +
    scale_colour_manual(values = c(`TRUE` = "#ABDDA4", `FALSE` = "#7B3294")) +
    xlab("95% Confidence/Credible Intervals") +
    guides(colour = FALSE) +
    theme_minimal(base_family = "Source Sans Pro") +
    theme(panel.border = element_rect(linetype = 1, fill = NA, colour = "grey70"),
          strip.background = element_rect(fill = "grey90", colour = "grey70"),
          panel.grid.major.x = element_line(colour = NA),
          panel.grid.minor.x = element_line(colour = NA))
}


gg_add_cliplabs <- function(gg, digits = 1,
                            ptsize = gg$theme$text$size - 4,
                            colour = gg$theme$text$colour,
                            vjust = 1.5, ...) {
  # Check if coord_flip used
  flipped <- inherits(gg$coordinates, "CoordFlip")

  # Get x limits (expand if necessary)
  lim <- if (flipped) gg$coordinates$limits$y else gg$coordinates$limits$x
  if (gg$coordinates$expand) {
    # True expansion factor for continuous scales is 0.05, but account for plot border
    lim <- lim + diff(lim) * c(-0.04, 0.04)
  }

  # x spec
  xspec <- if (flipped) gg$mapping$y else gg$mapping$x

  # Mutate data with indicator columns
  truncdat <- gg$data %>%
    mutate(.trunc_lo = !! xspec < lim[1],
           .trunc_hi = !! xspec > lim[2],
           .trunc_lo_lab = if_else(.trunc_lo,
                                   paste0("{", format(!! xspec, digits = digits, nsmall = digits), "}"),
                                   ""),
           .trunc_hi_lab = if_else(.trunc_hi,
                                   paste0("{", format(!! xspec, digits = digits, nsmall = digits), "}"),
                                   "")) %>%
    filter(.trunc_lo | .trunc_hi)

  # Add text labels and arrows
  if (flipped) {
    gg +
      geom_text(aes(label = .trunc_lo_lab), y = lim[1], data = truncdat,
                colour = colour, size = ptsize*0.35,
                vjust = vjust, hjust = 0, ...) +
      geom_text(aes(label = .trunc_hi_lab), y = lim[2], data = truncdat,
                colour = colour, size = ptsize*0.35,
                vjust = vjust, hjust = 1, ...) +
      geom_segment(if (! "xend" %in% names(gg$mapping)) aes(xend = !! gg$mapping$x) else NULL,
                   y = lim[1], yend = lim[1] + sqrt(.Machine$double.eps),
                   data = filter(truncdat, .trunc_lo), show.legend = FALSE,
                   arrow = arrow(ends = "first", type = "closed", length = unit(3, "pt"))) +
      geom_segment(if (! "xend" %in% names(gg$mapping)) aes(xend = !! gg$mapping$x) else NULL,
                   y = lim[2] - sqrt(.Machine$double.eps), yend = lim[2],
                   data = filter(truncdat, .trunc_hi), show.legend = FALSE,
                   arrow = arrow(ends = "last", type = "closed", length = unit(3, "pt")))
  } else {
    gg +
      geom_text(aes(label = .trunc_lo_lab), x = lim[1], data = truncdat,
                colour = colour, size = ptsize*0.35,
                vjust = vjust, hjust = 0, ...) +
      geom_text(aes(label = .trunc_hi_lab), x = lim[2], data = truncdat,
                colour = colour, size = ptsize*0.35,
                vjust = vjust, hjust = 1, ...) +
      geom_segment(if (! "yend" %in% names(gg$mapping)) aes(yend = !! gg$mapping$y) else NULL,
                   x = lim[1], xend = lim[1] + sqrt(.Machine$double.eps),
                   data = filter(truncdat, .trunc_lo), show.legend = FALSE,
                   arrow = arrow(ends = "first", type = "closed", length = unit(3, "pt"))) +
      geom_segment(if (! "yend" %in% names(gg$mapping)) aes(yend = !! gg$mapping$y) else NULL,
                   x = lim[2] - sqrt(.Machine$double.eps), xend = lim[2],
                   data = filter(truncdat, .trunc_hi), show.legend = FALSE,
                   arrow = arrow(ends = "last", type = "closed", length = unit(3, "pt")))
  }
}


# Get joint distribution samples
get_joint_dist <- function(sim_name, N = 10000) {
  sim_vlist <- sim_par_list[[sim_name]]
  gridvars <- names(getEl(sim_vlist, "grid"))

  doLapply(list_modify(sim_vlist, n.sim = list(value = 1)),
           doOne = doOne, check = FALSE, doAL = FALSE, get_cop = N) %>%
    map("value") %>%
    {mutate(mkGrid(sim_vlist), truthlist = .)} %>%
    unnest(truthlist, .drop = FALSE) %>%
    # Expand out any list grids to match the result of array2df above
    mutate_at(intersect(list_grids, gridvars), simsalapar:::forMat)#~map_chr(., ~paste(., collapse = ", ")))
}

# Functions for producing results tables

tabfmt <- function(x, digits = 3, format = "f",
                   trunc.lo = 10^-digits,
                   na.char = "-",
                   prefix = NULL, suffix = NULL, ...) {
  out <- formatC(x, digits = digits, format = format, ...)
  out[x > 0 & x < trunc.lo] <- paste0("<", trunc.lo)
  out[x < 0 & x > trunc.lo] <- paste0(">-", trunc.lo)
  out[is.na(x) | is.nan(x)] <- na.char
  if (!is.null(prefix) || !is.null(suffix)) out <- paste0(prefix, out, suffix)
  return(out)
}

make_table <- function(sim_stats, gridvars, file = "") {
  tabdat <-
  sim_stats %>% ungroup() %>%
    # Remove failed SE calculations from MAIC results
    mutate_at(vars(starts_with("empSE"), starts_with("modSE")),
              ~if_else(. > 10000, NA_real_, .)) %>%
    mutate(method = as.character(method),
          # Format contrast name for latex
          contr_tpop_latex = str_replace(contr_tpop,
                                         "d_([ABC]{2}\\([ABC]{2}\\))",
                                         "$d_{\\1}$"),
          # Format statistics
          t_bias = tabfmt(bias),
          t_bias_mcse = tabfmt(bias_mcse, prefix = "(", suffix = ")"),
          t_empSE = tabfmt(empSE),
          t_empSE_mcse = tabfmt(empSE_mcse, prefix = "(", suffix = ")"),
          t_modSE = tabfmt(modSE),
          t_modSE_mcse = tabfmt(modSE_mcse, prefix = "(", suffix = ")"),
          t_coverage = tabfmt(coverage*100, 1),
          t_coverage_mcse = tabfmt(coverage_mcse*100, 1, prefix = "(", suffix = ")")
          ) %>%

    # Only show method and contrast for the first row
    group_by(method, contr_tpop_latex) %>%
    mutate(.contrid = 1:n()) %>%
    ungroup() %>%
    mutate(contr_tpop_latex = if_else(.contrid == 1, contr_tpop_latex, "")) %>%
    group_by(method) %>%
    mutate(.methodid = 1:n()) %>%
    ungroup() %>%
    mutate(method = if_else(.methodid == 1, method, "")) %>%

    # Format grid variable labels
    imap_dfc(~if(.y %in% names(gv_latexlab)) gv_latexlab[[.y]](.x) else .x)

  # Get rows for extra spacing
  pad_after <- which(tabdat$.contrid == 1)[-1] - 1

  tabdat %>%
    # Select columns for table
    select_at(vars("method", "contr_tpop_latex", !!! gridvars,
                   starts_with("t_"))) %>%

    xtable() %>%
    print(file = file,
          sanitize.text.function = function(x) {x},
          include.colnames = FALSE,
          include.rownames = FALSE,
          booktabs = TRUE,
          only.contents = TRUE,
          add.to.row = list(pos = as.list(pad_after),
                            command = rep_along(pad_after, "[1.5ex]")),
          hline.after = NULL,
          comment = FALSE)
}


# Scenario a: sample size -----------------------------------------------------

# Variable lists
sim_vlist_a <- sim_par_list[["a"]]
gridvars_a <- names(getEl(sim_vlist_a, "grid"))

# Get simulations and combine with the truth
sim_res_a <- full_join(read_sims("a"), get_truth("a"))

# Get statistics
sim_stats_a <- get_stats(sim_res_a, gridvars_a)
print(sim_stats_a, n = Inf)

# Save reference case (for inclusion in other analyses)
sim_res_REF <- sim_res_a %>%
  filter(N == 500) %>%
  select(-N)


# Bias "lollyplot"
bias_lolly_a_all <-
  sim_stats_a %>%
    filter(!is.nan(bias), allEM == "all") %>%
  # {
  ggplot(aes(x = bias, y = fct_rev(contr_tpop), yend = contr_tpop, colour = contr_tpop)) +
    geom_vline(xintercept = 0, colour = "grey60") +
    geom_point(size = 2) +
    geom_segment(xend = 0, lty = 2) +
    geom_point(aes(x = bias + qnorm(0.025)*bias_mcse), pch = "(", size = 2) +
    geom_point(aes(x = bias + qnorm(0.975)*bias_mcse), pch = ")", size = 2) +
    facet_grid(method ~ N, scales = "free", space = "free_y",
               labeller = do.call(labeller, gv_flab)) +
    scale_colour_manual(guide = "none", values = contr_tpop_pal) +
    scale_fill_manual(guide = "none", values = contr_tpop_pal) +
    scale_y_discrete("Contrast (target population)", labels = contr_lab) +
    xlab("Bias") + 
    theme_minimal(base_family = "Source Sans Pro") +
    theme(panel.border = element_rect(linetype = 1, fill = NA, colour = "grey70"),
          strip.background = element_rect(fill = "grey90", colour = "grey70"))
  # }

print(bias_lolly_a_all)
ggsave("./figures/bias_a_all.pdf",
       (bias_lolly_a_all + coord_cartesian(xlim = c(-0.8, 0.8))) %>%
         gg_add_cliplabs(),
       width = 6, height = 4, scale = 1.1)

bias_lolly_a_missing <- bias_lolly_a_all %+% filter(sim_stats_a, !is.nan(bias), allEM == "missing")
print(bias_lolly_a_missing)
ggsave("./figures/bias_a_missing.pdf",
       bias_lolly_a_missing + coord_cartesian(xlim = c(-0.8, 0.8)),
       width = 6, height = 4, scale = 1.1)


# Percent bias "lollyplot"
pctbias_lolly_a_all <-
  sim_stats_a %>%
    filter(!is.nan(bias), allEM == "all") %>%
  ggplot(aes(x = pctbias, y = fct_rev(contr_tpop), yend = contr_tpop, colour = contr_tpop)) +
    geom_vline(xintercept = 0, colour = "grey60") +
    geom_point(size = 2) +
    geom_segment(xend = 0, lty = 2) +
    geom_point(aes(x = pctbias + qnorm(0.025)*pctbias_mcse), pch = "(", size = 2) +
    geom_point(aes(x = pctbias + qnorm(0.975)*pctbias_mcse), pch = ")", size = 2) +
    facet_grid(method ~ N, scales = "free", space = "free_y",
               labeller = do.call(labeller, gv_flab)) +
    scale_colour_manual(guide = "none", values = contr_tpop_pal) +
    scale_y_discrete("Contrast (target population)", labels = contr_lab) +
    xlab("Percent bias") + 
    theme_minimal(base_family = "Source Sans Pro") +
    theme(panel.border = element_rect(linetype = 1, fill = NA, colour = "grey70"),
          strip.background = element_rect(fill = "grey90", colour = "grey70"))

print(pctbias_lolly_a_all)
pctbias_lolly_a_all + coord_cartesian(xlim = c(-25, 50))
ggsave("./figures/pctbias_a_all.pdf", pctbias_lolly_a_all + coord_cartesian(xlim = c(-25, 50)),
       width = 6, height = 4, scale = 1.1)

pctbias_lolly_a_missing <- pctbias_lolly_a_all %+% filter(sim_stats_a, !is.nan(bias), allEM == "missing")
print(pctbias_lolly_a_missing)
ggsave("./figures/pctbias_a_missing.pdf", pctbias_lolly_a_missing, width = 6, height = 4, scale = 1.1)


# Model vs empirical standard error
se_comp_a <- sim_stats_a %>%
  {full_join(gather(., key = "se_type", value = "value", modSE, empSE) %>%
               select(method, allEM, tpop, contr, contr_tpop,
                              !!! gridvars_a, se_type, value),
             gather(., key = "se_type", value = "mcse_value", modSE_mcse, empSE_mcse) %>%
               mutate(se_type = str_extract(se_type, "(mod|emp)SE")) %>%
               select(method, allEM, tpop, contr, contr_tpop,
                      !!! gridvars_a, se_type, mcse_value)
  )}

se_forest_a_all <-
  se_comp_a %>%
    filter(!is.nan(value), allEM == "all",
           # Remove modSEs from MAIC 100 and MAIC 500 (bootstrapping very unstable)
           !(se_type == "modSE" & method == "MAIC" & N < 1000),
           # Remove empSE from MAIC 100 (very large)
           !(se_type == "empSE" & method == "MAIC" & N == 100)) %>%
  ggplot(aes(y = value, x = fct_rev(contr_tpop), shape = se_type,
             ymin = value + qnorm(0.025)*mcse_value,
             ymax = value + qnorm(0.975)*mcse_value,
             colour = contr_tpop)) +
    geom_hline(yintercept = 0, colour = "grey60") +
    geom_pointrange(position = position_dodge(0.75)) +
    coord_flip() +
    scale_shape_manual("", labels = c(empSE = "Empirical", modSE = "Model"), values = c(0, 1)) +
    facet_grid(method ~ N, scales = "free_y", space = "free_y",
               labeller = do.call(labeller, gv_flab)) +
    scale_colour_manual(guide = "none", values = contr_tpop_pal) +
    scale_x_discrete("Contrast (target population)", labels = contr_lab) +
    ylab("Standard error") +
    theme_minimal(base_family = "Source Sans Pro") +
    theme(panel.border = element_rect(linetype = 1, fill = NA, colour = "grey70"),
          strip.background = element_rect(fill = "grey90", colour = "grey70"),
          legend.position = "bottom", legend.direction = "horizontal",
          legend.margin = margin(0, 0, 0, 0))

print(se_forest_a_all)
ggsave("./figures/se_a_all.pdf",
       se_forest_a_all + coord_flip(ylim = c(0, 1.6)),
       width = 6, height = 4, scale = 1.15)

se_forest_a_missing <- se_forest_a_all %+%
  filter(se_comp_a, !is.nan(value), allEM == "missing",
         # Remove modSEs from MAIC 100 (bootstrapping very unstable)
         !(se_type == "modSE" & method == "MAIC" & N == 100))

print(se_forest_a_missing)
ggsave("./figures/se_a_missing.pdf",
       se_forest_a_missing + coord_flip(ylim = c(0, 1.6)),
       width = 6, height = 4, scale = 1.15)


# Coverage zip plots
# Focus on just the BC comparison for brevity.

cov_zip_a_all <-
  sim_res_a %>%
  filter(contr == "d_BC", tpop == "AC", !is.na(est), !is.na(se), allEM == "all") %>%
  ggzip(gridvars = gridvars_a) +
  facet_grid(method ~ N,
             labeller = do.call(labeller, gv_flab)) +
  coord_cartesian(xlim = c(-7, 7))

print(cov_zip_a_all)
ggsave("./figures/cov_zip_a_all.pdf", cov_zip_a_all, width = 6, height = 4, scale = 1.2)


cov_zip_a_missing <-
  sim_res_a %>%
  filter(contr == "d_BC", tpop == "AC", !is.na(est), !is.na(se), allEM == "missing") %>%
  ggzip(gridvars = gridvars_a) +
  facet_grid(method ~ N, labeller = do.call(labeller, gv_flab)) +
  coord_cartesian(xlim = c(-7, 7))

print(cov_zip_a_missing)
ggsave("./figures/cov_zip_a_missing.pdf", cov_zip_a_missing, width = 6, height = 4, scale = 1.2)


# Results tables
sim_stats_a %>%
  filter(!is.nan(bias), allEM == "all") %>%
  make_table(gridvars_a, "./tables/sim_stats_a_all.tex")

sim_stats_a %>%
  filter(!is.nan(bias), allEM == "missing") %>%
  make_table(gridvars_a, "./tables/sim_stats_a_missing.tex")


# Calculate average number of events by sample size
data_a <- get_data("a")

data_a %>% mutate(rA_ipd = map_dbl(ipd_AB, ~filter(., trtn == 1) %>% pull(y) %>% sum),
                  rB_ipd = map_dbl(ipd_AB, ~filter(., trtn == 2) %>% pull(y) %>% sum),
                  rA_agd = map_dbl(agd_AC, ~filter(., trtn == 1) %>% pull(r)),
                  rC_agd = map_dbl(agd_AC, ~filter(., trtn == 3) %>% pull(r))) %>%
  summarise(mean(rA_ipd), mean(rB_ipd), mean(rA_agd), mean(rC_agd))


# Scenario bc -----------------------------------------------------------------

# Variable lists
sim_vlist_bc <- sim_par_list[["bc"]]
gridvars_bc <- names(getEl(sim_vlist_bc, "grid"))

# Get simulations and combine with the truth
sim_res_bc <- full_join(read_sims("bc"), get_truth("bc")) %>%
  # Also need to read in reference case from scenario a
  bind_rows(
    sim_res_REF %>%
      add_column(!!! map(getEl(.sim_par_defaults, "frozen")[gridvars_bc],
                         ~paste(.x, collapse = ", ")))
  )

# Get statistics
sim_stats_bc <- get_stats(sim_res_bc, gridvars_bc)
print(sim_stats_bc, n = Inf)


# Scenario b: weak vs strong EMs ----------------------------------------------

# Bias "lollyplot"
bias_lolly_b_all <-
  bias_lolly_a_all %+%
  filter(sim_stats_bc, !is.nan(bias), allEM == "all",
         EM_strength %in% c("0.1, 0.1", "0.5, 0.5")) +
  facet_grid(method ~ EM_strength, scales = "free_y", space = "free_y",
             labeller = do.call(labeller, gv_flab))

print(bias_lolly_b_all)
ggsave("./figures/bias_b_all.pdf", bias_lolly_b_all, width = 6, height = 4, scale = 1.1)


bias_lolly_b_missing <- bias_lolly_b_all %+%
  filter(sim_stats_bc, !is.nan(bias), allEM == "missing",
         EM_strength %in% c("0.1, 0.1", "0.5, 0.5"))

print(bias_lolly_b_missing)
ggsave("./figures/bias_b_missing.pdf", bias_lolly_b_missing, width = 6, height = 4, scale = 1.1)


# Percent bias "lollyplot"
pctbias_lolly_b_all <-
  pctbias_lolly_a_all %+%
  filter(sim_stats_bc, !is.nan(bias), allEM == "all",
         EM_strength %in% c("0.1, 0.1", "0.5, 0.5")) +
  facet_grid(method ~ EM_strength, scales = "free", space = "free_y",
             labeller = do.call(labeller, gv_flab))

print(pctbias_lolly_b_all)
pctbias_lolly_b_all + coord_cartesian(xlim = c(-25, 50))

ggsave("./figures/pctbias_b_all.pdf",
       pctbias_lolly_b_all + coord_cartesian(xlim = c(-25, 50)),
       width = 6, height = 4, scale = 1.1)


pctbias_lolly_b_missing <- pctbias_lolly_b_all %+%
  filter(sim_stats_bc, !is.nan(bias), allEM == "missing",
         EM_strength %in% c("0.1, 0.1", "0.5, 0.5"))

print(pctbias_lolly_b_missing)
ggsave("./figures/pctbias_b_missing.pdf", pctbias_lolly_b_missing, width = 6, height = 4, scale = 1.1)


# Model vs empirical standard error
se_comp_bc <- sim_stats_bc %>%
{full_join(gather(., key = "se_type", value = "value", modSE, empSE) %>%
             select(method, allEM, tpop, contr, contr_tpop,
                    !!! gridvars_bc, se_type, value),
           gather(., key = "se_type", value = "mcse_value", modSE_mcse, empSE_mcse) %>%
             mutate(se_type = str_extract(se_type, "(mod|emp)SE")) %>%
             select(method, allEM, tpop, contr, contr_tpop,
                    !!! gridvars_bc, se_type, mcse_value)
)}

se_forest_b_all <- se_forest_a_all %+%
  filter(se_comp_bc, !is.nan(value), allEM == "all",
         EM_strength %in% c("0.1, 0.1", "0.5, 0.5"),
         # Remove modSEs from MAIC (bootstrapping very unstable)
         !(se_type == "modSE" & method == "MAIC")) +
  facet_grid(method ~ EM_strength, scales = "free_y", space = "free_y",
             labeller = do.call(labeller, gv_flab))

print(se_forest_b_all)
ggsave("./figures/se_b_all.pdf",
       se_forest_b_all + coord_flip(ylim = c(0, 1.6)),
       width = 6, height = 4, scale = 1.15)

se_forest_b_missing <- se_forest_b_all %+%
  filter(se_comp_bc, !is.nan(value), allEM == "missing",
         EM_strength %in% c("0.1, 0.1", "0.5, 0.5"))

print(se_forest_b_missing)
ggsave("./figures/se_b_missing.pdf",
       se_forest_b_missing  + coord_flip(ylim = c(0, 1.6)),
       width = 6, height = 4, scale = 1.15)


# Coverage zip plots
# Focus on just the BC comparison for brevity.

cov_zip_b_all <-
  sim_res_bc %>%
  filter(contr == "d_BC", tpop == "AC", !is.na(est), !is.na(se), allEM == "all",
         EM_strength %in% c("0.1, 0.1", "0.5, 0.5")) %>%
  ggzip(gridvars = gridvars_bc) +
  facet_grid(method ~ EM_strength,
             labeller = do.call(labeller, gv_flab)) +
  coord_cartesian(xlim = c(-7, 7))

print(cov_zip_b_all)
ggsave("./figures/cov_zip_b_all.pdf", cov_zip_b_all, width = 6, height = 4, scale = 1.2)


cov_zip_b_missing <-
  sim_res_bc %>%
  filter(contr == "d_BC", tpop == "AC", !is.na(est), !is.na(se), allEM == "missing",
         EM_strength %in% c("0.1, 0.1", "0.5, 0.5")) %>%
  ggzip(gridvars = gridvars_bc) +
  facet_grid(method ~ EM_strength,
             labeller = do.call(labeller, gv_flab)) +
  coord_cartesian(xlim = c(-7, 7))

print(cov_zip_b_missing)
ggsave("./figures/cov_zip_b_missing.pdf", cov_zip_b_missing, width = 6, height = 4, scale = 1.2)


# Results tables
sim_stats_bc %>%
  filter(!is.nan(bias), allEM == "all", EM_strength %in% c("0.1, 0.1", "0.5, 0.5")) %>%
  make_table(gridvars_bc, "./tables/sim_stats_b_all.tex")

sim_stats_bc %>%
  filter(!is.nan(bias), allEM == "missing", EM_strength %in% c("0.1, 0.1", "0.5, 0.5")) %>%
  make_table(gridvars_bc, "./tables/sim_stats_b_missing.tex")


# Scenario c: shared EM assumption --------------------------------------------

# Bias "lollyplot"
bias_lolly_c_all <-
  bias_lolly_a_all %+%
  filter(sim_stats_bc, !is.nan(bias), allEM == "all",
         EM_strength %in% c("0.1, 0.5", "0.5, 0.1")) +
  facet_grid(method ~ EM_strength, scales = "free_y", space = "free_y",
             labeller = do.call(labeller, gv_flab))

print(bias_lolly_c_all)
ggsave("./figures/bias_c_all.pdf", bias_lolly_c_all, width = 6, height = 4, scale = 1.1)


bias_lolly_c_missing <- bias_lolly_c_all %+%
  filter(sim_stats_bc, !is.nan(bias), allEM == "missing",
         EM_strength %in% c("0.1, 0.5", "0.5, 0.1"))

print(bias_lolly_c_missing)
ggsave("./figures/bias_c_missing.pdf", bias_lolly_c_missing, width = 6, height = 4, scale = 1.1)


# Percent bias "lollyplot"
pctbias_lolly_c_all <-
  pctbias_lolly_a_all %+%
  filter(sim_stats_bc, !is.nan(bias), allEM == "all",
         EM_strength %in% c("0.1, 0.5", "0.5, 0.1")) +
  facet_grid(method ~ EM_strength, scales = "free", space = "free_y",
             labeller = do.call(labeller, gv_flab))

print(pctbias_lolly_c_all)

pctbias_lolly_c_all + coord_cartesian(xlim = c(-25, 50))
ggsave("./figures/pctbias_c_all.pdf",
       pctbias_lolly_c_all + coord_cartesian(xlim = c(-25, 50)),
       width = 6, height = 4, scale = 1.1)

pctbias_lolly_c_missing <- pctbias_lolly_c_all %+%
  filter(sim_stats_bc, !is.nan(bias), allEM == "missing",
         EM_strength %in% c("0.1, 0.5", "0.5, 0.1"))

print(pctbias_lolly_c_missing)
ggsave("./figures/pctbias_c_missing.pdf", pctbias_lolly_c_missing, width = 6, height = 4, scale = 1.1)


# Standard errors
se_forest_c_all <- se_forest_a_all %+%
  filter(se_comp_bc, !is.nan(value), allEM == "all",
         EM_strength %in% c("0.1, 0.5", "0.5, 0.1"),
         # Remove modSEs from MAIC (bootstrapping very unstable)
         !(se_type == "modSE" & method == "MAIC")) +
  facet_grid(method ~ EM_strength, scales = "free_y", space = "free_y",
             labeller = do.call(labeller, gv_flab))

print(se_forest_c_all)
ggsave("./figures/se_c_all.pdf",
       se_forest_c_all + coord_flip(ylim = c(0, 1.05)),
       width = 6, height = 4, scale = 1.15)


se_forest_c_missing <- se_forest_c_all %+%
  filter(se_comp_bc, !is.nan(value), allEM == "missing",
         EM_strength %in% c("0.1, 0.5", "0.5, 0.1"))

print(se_forest_c_missing)
ggsave("./figures/se_c_missing.pdf",
       se_forest_c_missing + coord_flip(ylim = c(0, 1.05)),
       width = 6, height = 4, scale = 1.15)


# Coverage zip plots
# Focus on just the BC comparison for brevity.

cov_zip_c_all <-
  sim_res_bc %>%
  filter(contr == "d_BC", tpop == "AC", !is.na(est), !is.na(se), allEM == "all",
         EM_strength %in% c("0.1, 0.5", "0.5, 0.1")) %>%
  ggzip(gridvars = gridvars_bc) +
  facet_grid(method ~ EM_strength,
             labeller = do.call(labeller, gv_flab)) +
  coord_cartesian(xlim = c(-7, 7))

print(cov_zip_c_all)
ggsave("./figures/cov_zip_c_all.pdf", cov_zip_c_all, width = 6, height = 4, scale = 1.2)


cov_zip_c_missing <-
  sim_res_bc %>%
  filter(contr == "d_BC", tpop == "AC", !is.na(est), !is.na(se), allEM == "missing",
         EM_strength %in% c("0.1, 0.5", "0.5, 0.1")) %>%
  ggzip(gridvars = gridvars_bc) +
  facet_grid(method ~ EM_strength,
             labeller = do.call(labeller, gv_flab)) +
  coord_cartesian(xlim = c(-7, 7))

print(cov_zip_c_missing)
ggsave("./figures/cov_zip_c_missing.pdf", cov_zip_c_missing, width = 6, height = 4, scale = 1.2)


# Results tables
sim_stats_bc %>%
  filter(!is.nan(bias), allEM == "all", EM_strength %in% c("0.1, 0.5", "0.5, 0.1")) %>%
  make_table(gridvars_bc, "./tables/sim_stats_c_all.tex")

sim_stats_bc %>%
  filter(!is.nan(bias), allEM == "missing", EM_strength %in% c("0.1, 0.5", "0.5, 0.1")) %>%
  make_table(gridvars_bc, "./tables/sim_stats_c_missing.tex")


# Scenario d: strength of correlation between covariates ----------------------

# Variable lists
sim_vlist_d <- sim_par_list[["d"]]
gridvars_d <- names(getEl(sim_vlist_d, "grid"))

# Get simulations and combine with the truth
sim_res_d <- full_join(read_sims("d"), get_truth("d")) %>%
  # Also need to read in reference case from scenario a
  bind_rows(
    sim_res_REF %>%
      add_column(!!! map(getEl(.sim_par_defaults, "frozen")[gridvars_d],
                         ~paste(.x, collapse = ", ")))
  )

# Get statistics
sim_stats_d <- get_stats(sim_res_d, gridvars_d)
print(sim_stats_d, n = Inf)


# Bias "lollyplot"
bias_lolly_d_all <-
  bias_lolly_a_all %+%
  filter(sim_stats_d, !is.nan(bias), allEM == "all") +
  facet_grid(method ~ X_corr, scales = "free_y", space = "free_y",
             labeller = do.call(labeller, gv_flab)) +
  coord_cartesian(xlim = c(-0.8, 0.8))

print(bias_lolly_d_all)
ggsave("./figures/bias_d_all.pdf", bias_lolly_d_all, width = 6, height = 4, scale = 1.1)


bias_lolly_d_missing <- bias_lolly_d_all %+% filter(sim_stats_d, !is.nan(bias), allEM == "missing")
print(bias_lolly_d_missing)
ggsave("./figures/bias_d_missing.pdf", bias_lolly_d_missing, width = 6, height = 4, scale = 1.1)


# Percent bias "lollyplot"
pctbias_lolly_d_all <-
  pctbias_lolly_a_all %+%
  filter(sim_stats_d, !is.nan(bias), allEM == "all") +
  facet_grid(method ~ X_corr, scales = "free", space = "free_y",
             labeller = do.call(labeller, gv_flab))

print(pctbias_lolly_d_all)
pctbias_lolly_d_all + coord_cartesian(xlim = c(-25, 25))
ggsave("./figures/pctbias_d_all.pdf",
       pctbias_lolly_d_all + coord_cartesian(xlim = c(-25, 25)),
       width = 6, height = 4, scale = 1.1)


pctbias_lolly_d_missing <- pctbias_lolly_d_all %+% filter(sim_stats_d, !is.nan(bias), allEM == "missing")
print(pctbias_lolly_d_missing)
ggsave("./figures/pctbias_d_missing.pdf", pctbias_lolly_d_missing, width = 6, height = 4, scale = 1.1)


# Model vs empirical standard error
se_comp_d <- sim_stats_d %>%
{full_join(gather(., key = "se_type", value = "value", modSE, empSE) %>%
             select(method, allEM, tpop, contr, contr_tpop,
                    !!! gridvars_d, se_type, value),
           gather(., key = "se_type", value = "mcse_value", modSE_mcse, empSE_mcse) %>%
             mutate(se_type = str_extract(se_type, "(mod|emp)SE")) %>%
             select(method, allEM, tpop, contr, contr_tpop,
                    !!! gridvars_d, se_type, mcse_value)
)}

se_forest_d_all <-
  se_forest_a_all %+%
  filter(se_comp_d, !is.nan(value), allEM == "all",
         # Remove modSEs from MAIC  (bootstrapping very unstable)
         !(se_type == "modSE" & method == "MAIC")) +
  facet_grid(method ~ X_corr, scales = "free_y", space = "free_y",
             labeller = do.call(labeller, gv_flab)) +
  coord_flip(ylim = c(0, 1.5))

print(se_forest_d_all)
ggsave("./figures/se_d_all.pdf",
       se_forest_d_all %>% gg_add_cliplabs(),
       width = 6, height = 4, scale = 1.15)


se_forest_d_missing <- se_forest_d_all %+%
  filter(se_comp_d, !is.nan(value), allEM == "missing")

print(se_forest_d_missing)
ggsave("./figures/se_d_missing.pdf", se_forest_d_missing, width = 6, height = 4, scale = 1.15)


# Coverage zip plots
# Focus on just the BC comparison for brevity.

cov_zip_d_all <-
  sim_res_d %>%
  filter(contr == "d_BC", tpop == "AC", !is.na(est), !is.na(se), allEM == "all",
         # Not enough successful MAICs with 0 corr
         !(X_corr == "0, 0" & method == "MAIC")) %>%
  ggzip(gridvars = gridvars_d) +
  facet_grid(method ~ X_corr,
             labeller = do.call(labeller, gv_flab)) +
  coord_cartesian(xlim = c(-7, 7))

print(cov_zip_d_all)
ggsave("./figures/cov_zip_d_all.pdf", cov_zip_d_all, width = 6, height = 4, scale = 1.2)


cov_zip_d_missing <-
  sim_res_d %>%
  filter(contr == "d_BC", tpop == "AC", !is.na(est), !is.na(se), allEM == "missing") %>%
  ggzip(gridvars = gridvars_d) +
  facet_grid(method ~ X_corr,
             labeller = do.call(labeller, gv_flab)) +
  coord_cartesian(xlim = c(-7, 7))

print(cov_zip_d_missing)
ggsave("./figures/cov_zip_d_missing.pdf", cov_zip_d_missing, width = 6, height = 4, scale = 1.2)


# Compute and plot overlap
joint_dist_ref <- get_joint_dist("a") %>% filter(N == 500) %>% select(-N)

joint_dist_d <- get_joint_dist("d") %>%
  bind_rows(joint_dist_ref %>% mutate(X_corr = "0.25, 0.25"))

pX <- function(x, mean, sd, dist = c("normal", "gamma")) {
  dist <- match.arg(dist)
  if (dist == "normal") {
    pnorm(x, mean, sd)
  } else if (dist == "gamma") {
    pgamma(x, (mean / sd)^2, mean / sd^2)
  }
}

dX <- function(x, mean, sd, dist = c("normal", "gamma")) {
  dist <- match.arg(dist)
  if (dist == "normal") {
    dnorm(x, mean, sd)
  } else if (dist == "gamma") {
    dgamma(x, (mean / sd)^2, mean / sd^2)
  }
}

djoint <- function(x, mean, sd, corr, dist) {
  cop <- normalCopula(corr, dim = 2, dispstr = "un")

  dCopula(cbind(pX(x[1,], mean[1], sd[1], dist),
                pX(x[2,], mean[2], sd[2], dist)),
          cop) * dX(x[1,], mean[1], sd[1], dist) * dX(x[2,], mean[2], sd[2], dist)
}

pjoint <- function(x, mean, sd, corr, dist) {
  cop <- normalCopula(corr, dim = 2, dispstr = "un")

  pCopula(cbind(pX(x[1,], mean[1], sd[1], dist),
                pX(x[2,], mean[2], sd[2], dist)),
          cop)
}

joint_overlap_d <-
  joint_dist_d %>% group_by(X_corr, tpop) %>%
  mutate(corr = case_when(
    tpop == "AB" ~ as.numeric(str_split_fixed(X_corr, ",", 2)[, 1]),
    tpop == "AC" ~ as.numeric(str_split_fixed(X_corr, ",", 2)[, 2]))
    ) %>%
  summarise(corr = unique(corr),
            m1 = mean(x1), s1 = sd(x1), m2 = mean(x2), s2 = sd(x2),
            min1 = min(x1), max1 = max(x1), min2 = min(x2), max2 = max(x2),
            falpha = quantile(djoint(rbind(x1, x2), c(m1, m2), c(s1, s2), corr, "normal"), 0.05)) %>%
  gather(..key, ..val, corr:falpha) %>%
  mutate(..key = paste0(..key, tpop)) %>%
  group_by(X_corr) %>% select(-tpop) %>%
  spread(..key, ..val) %>%
  mutate(distAB = "normal", distAC = "normal") %>%
  do(
    hcint = hcubature(
      function(x) {
        djAB <- djoint(x, c(.$m1AB, .$m2AB), c(.$s1AB, .$s2AB), .$corrAB, .$distAB)
        djAC <- djoint(x, c(.$m1AC, .$m2AC), c(.$s1AC, .$s2AC), .$corrAC, .$distAC)
        matrix(ifelse(djAB <= .$falphaAB, 0, djAC), ncol = 1)
      },
      lowerLimit = c(min(.$min1AB, .$min1AC), min(.$min2AB, .$min2AC))*0.5,
      upperLimit = c(max(.$max1AB, .$max1AC), max(.$max2AB, .$max2AC))*2,
      vectorInterface = TRUE, maxEval = 10000)
    ) %>%
  mutate(rc = hcint$returnCode,
         true_overlap = hcint$integral,
         labtext = paste0("Overlap = ", tabfmt(true_overlap, trunc.lo = -Inf)))

joint_overlap_d
str(joint_overlap_d$hcint)

joint_dist_d_plot <-
  ggplot(joint_dist_d, aes(x = x1, y = x2, colour = tpop)) +
    geom_density_2d(bins = 10) +
    geom_text(aes(label = labtext), x = 0.4, y = 0.2, data = joint_overlap_d,
              inherit.aes = FALSE, hjust = 0, size = 9*0.35) +
    coord_fixed(ylim = c(0.15, 0.9), xlim = c(0.4, 1.8)) +
    scale_x_continuous(breaks = seq(0, 10, 0.2)) +
    scale_y_continuous(breaks = seq(0, 10, 0.2)) +
    facet_grid(~X_corr, labeller = do.call(labeller, gv_flab)) +
    xlab(expression(X[1])) + ylab(expression(X[2])) +
    scale_colour_manual("Study", values = abac_pal) +
    theme_minimal(base_family = "Source Sans Pro") +
    theme(panel.border = element_rect(linetype = 1, fill = NA, colour = "grey70"),
          strip.background = element_rect(fill = "grey90", colour = "grey70"),
          legend.position = "bottom", legend.direction = "horizontal",
          legend.margin = margin(0, 0, 0, 0))

print(joint_dist_d_plot)
ggsave("./figures/joint_dist_d.pdf", joint_dist_d_plot, width = 6, height = 2, scale = 1.5)


# Results tables
sim_stats_d %>%
  filter(!is.nan(bias), allEM == "all") %>%
  make_table(gridvars_d, "./tables/sim_stats_d_all.tex")

sim_stats_d %>%
  filter(!is.nan(bias), allEM == "missing") %>%
  make_table(gridvars_d, "./tables/sim_stats_d_missing.tex")


# Scenario ef: overlap and outcome relationship -------------------------------

# Variable lists
sim_vlist_ef <- sim_par_list[["ef"]]
gridvars_ef <- names(getEl(sim_vlist_ef, "grid"))

# Get simulations and combine with the truth
sim_res_ef <- full_join(read_sims("ef"), get_truth("ef"))

# Get statistics
sim_stats_ef <- get_stats(sim_res_ef, gridvars_ef)
print(sim_stats_ef, n = Inf)


# Bias "lollyplot"
bias_lolly_ef_all <-
  bias_lolly_a_all %+%
  filter(sim_stats_ef, !is.nan(bias), allEM == "all") +
  coord_cartesian(xlim = c(-0.7, 0.7)) +
  scale_x_continuous(breaks = c(-0.5, 0, 0.5)) +
  facet_grid(method ~ co_rel + overlap, scales = "free_y", space = "free_y",
             labeller = do.call(labeller, gv_flab))

print(bias_lolly_ef_all)
ggsave("./figures/bias_ef_all.pdf",
       bias_lolly_ef_all %>% gg_add_cliplabs(),
       width = 6, height = 4, scale = 1.25)


bias_lolly_ef_missing <- bias_lolly_ef_all %+% filter(sim_stats_ef, !is.nan(bias), allEM == "missing")
print(bias_lolly_ef_missing)
ggsave("./figures/bias_ef_missing.pdf",
       bias_lolly_ef_missing %>% gg_add_cliplabs(),
       width = 6, height = 4, scale = 1.25)


# Percent bias "lollyplot"
pctbias_lolly_ef_all <-
  pctbias_lolly_a_all %+%
  filter(sim_stats_ef, !is.nan(bias), allEM == "all") +
  facet_grid(method ~ co_rel + overlap, scales = "free", space = "free_y",
             labeller = do.call(labeller, gv_flab))

print(pctbias_lolly_ef_all)
pctbias_lolly_ef_all + coord_cartesian(xlim = c(-25, 25))
ggsave("./figures/pctbias_ef_all.pdf",
       pctbias_lolly_ef_all + coord_cartesian(xlim = c(-25, 25)),
       width = 6, height = 4, scale = 1.25)


pctbias_lolly_ef_missing <- pctbias_lolly_ef_all %+% filter(sim_stats_ef, !is.nan(bias), allEM == "missing")
print(pctbias_lolly_ef_missing)
ggsave("./figures/pctbias_ef_missing.pdf", pctbias_lolly_ef_missing, width = 6, height = 4, scale = 1.25)


# Model vs empirical standard error
se_comp_ef <- sim_stats_ef %>%
{full_join(gather(., key = "se_type", value = "value", modSE, empSE) %>%
             select(method, allEM, tpop, contr, contr_tpop,
                    !!! gridvars_ef, se_type, value),
           gather(., key = "se_type", value = "mcse_value", modSE_mcse, empSE_mcse) %>%
             mutate(se_type = str_extract(se_type, "(mod|emp)SE")) %>%
             select(method, allEM, tpop, contr, contr_tpop,
                    !!! gridvars_ef, se_type, mcse_value)
)}

se_forest_ef_all <-
  se_forest_a_all %+%
  filter(se_comp_ef, !is.nan(value), allEM == "all",
         # Remove modSEs from MAIC  (bootstrapping very unstable)
         !(se_type == "modSE" & method == "MAIC" & overlap < 1)) +
  ylim(c(0, 1.6)) +
  facet_grid(method ~ co_rel + overlap, scales = "free_y", space = "free_y",
             labeller = do.call(labeller, gv_flab))

print(se_forest_ef_all)
ggsave("./figures/se_ef_all.pdf", se_forest_ef_all, width = 6, height = 4, scale = 1.25)


se_forest_ef_missing <- se_forest_ef_all %+%
  filter(se_comp_ef, !is.nan(value), allEM == "missing")
print(se_forest_ef_missing)
ggsave("./figures/se_ef_missing.pdf", se_forest_ef_missing, width = 6, height = 4, scale = 1.25)


# Coverage zip plots
# Focus on just the BC comparison for brevity.

cov_zip_ef_all <-
  sim_res_ef %>%
  filter(contr == "d_BC", tpop == "AC", !is.na(est), !is.na(se), allEM == "all") %>%
  ggzip(gridvars = gridvars_ef) +
  facet_grid(method ~ co_rel + overlap,
             labeller = do.call(labeller, gv_flab)) +
  coord_cartesian(xlim = c(-7, 7))

print(cov_zip_ef_all)
ggsave("./figures/cov_zip_ef_all.pdf", cov_zip_ef_all, width = 6, height = 4, scale = 1.25)


cov_zip_ef_missing <-
  sim_res_ef %>%
  filter(contr == "d_BC", tpop == "AC", !is.na(est), !is.na(se), allEM == "missing") %>%
  ggzip(gridvars = gridvars_ef) +
  facet_grid(method ~ co_rel + overlap,
             labeller = do.call(labeller, gv_flab)) +
  coord_cartesian(xlim = c(-7, 7))

print(cov_zip_ef_missing)
ggsave("./figures/cov_zip_ef_missing.pdf", cov_zip_ef_missing, width = 6, height = 4, scale = 1.25)


# Compute and plot overlap
joint_dist_e <- get_joint_dist("ef") %>%
  filter(co_rel == "linear")

joint_overlap_e <-
  joint_dist_e %>% group_by(overlap, tpop) %>%
  mutate(corr = 0.25) %>%
  summarise(corr = unique(corr),
            m1 = mean(x1), s1 = sd(x1), m2 = mean(x2), s2 = sd(x2),
            min1 = min(x1), max1 = max(x1), min2 = min(x2), max2 = max(x2),
            falpha = quantile(djoint(rbind(x1, x2), c(m1, m2), c(s1, s2), corr, "normal"), 0.05)) %>%
  gather(..key, ..val, corr:falpha) %>%
  mutate(..key = paste0(..key, tpop)) %>%
  group_by(overlap) %>% select(-tpop) %>%
  spread(..key, ..val) %>%
  mutate(distAB = "normal", distAC = "normal") %>%
  do(
    hcint = hcubature(
      function(x) {
        djAB <- djoint(x, c(.$m1AB, .$m2AB), c(.$s1AB, .$s2AB), .$corrAB, .$distAB)
        djAC <- djoint(x, c(.$m1AC, .$m2AC), c(.$s1AC, .$s2AC), .$corrAC, .$distAC)
        matrix(ifelse(djAB <= .$falphaAB, 0, djAC), ncol = 1)
      },
      lowerLimit = c(min(.$min1AB, .$min1AC), min(.$min2AB, .$min2AC))*0.5,
      upperLimit = c(max(.$max1AB, .$max1AC), max(.$max2AB, .$max2AC))*2,
      vectorInterface = TRUE, maxEval = 10000)
  ) %>%
    mutate(rc = hcint$returnCode,
           true_overlap = hcint$integral,
           labtext = paste0("Overlap = ", tabfmt(true_overlap, trunc.lo = -Inf)))

joint_overlap_e
str(joint_overlap_e$hcint)


joint_dist_e_plot <-
  ggplot(joint_dist_e, aes(x = x1, y = x2, colour = tpop)) +
  geom_density_2d(bins = 10) +
  geom_text(aes(label = labtext), x = 0.4, y = 0.2, data = joint_overlap_e,
            inherit.aes = FALSE, hjust = 0, size = 9*0.35) +
  coord_fixed(ylim = c(0.15, 1.2), xlim = c(0.4, 2.5)) +
  scale_x_continuous(breaks = seq(0, 10, 0.4)) +
  scale_y_continuous(breaks = seq(0, 10, 0.4)) +
  facet_grid(~overlap, labeller = do.call(labeller, gv_flab)) +
  xlab(expression(X[1])) + ylab(expression(X[2])) +
  scale_colour_manual("Study", values = abac_pal) +
  theme_minimal(base_family = "Source Sans Pro") +
  theme(panel.border = element_rect(linetype = 1, fill = NA, colour = "grey70"),
        strip.background = element_rect(fill = "grey90", colour = "grey70"),
        legend.position = "bottom", legend.direction = "horizontal",
        legend.margin = margin(0, 0, 0, 0))

print(joint_dist_e_plot)
ggsave("./figures/joint_dist_e.pdf", joint_dist_e_plot, width = 6, height = 2, scale = 1.5)


# Results tables
sim_stats_ef %>%
  filter(!is.nan(bias), allEM == "all") %>%
  make_table(gridvars_ef, "./tables/sim_stats_ef_all.tex")

sim_stats_ef %>%
  filter(!is.nan(bias), allEM == "missing") %>%
  make_table(gridvars_ef, "./tables/sim_stats_ef_missing.tex")


# Scenario ghi ----------------------------------------------------------------

# Variable lists
sim_vlist_ghi <- sim_par_list[["ghi"]]
gridvars_ghi <- names(getEl(sim_vlist_ghi, "grid"))

# Get simulations and combine with the truth
sim_res_ghi <- full_join(read_sims("ghi"), get_truth("ghi"))

# Get statistics
sim_stats_ghi <- get_stats(sim_res_ghi, gridvars_ghi)
print(sim_stats_ghi, n = Inf)


# Bias "lollyplot"
bias_lolly_ghi_all <-
  (
    bias_lolly_a_all %+%
      filter(sim_stats_ghi, !is.nan(bias), allEM == "all", X_AB_dist == X_AC_dist) +
      facet_grid(method ~ X_AB_dist + X_AC_dist + X_corr, scales = "free_y", space = "free_y",
                 labeller = do.call(labeller, gv_flab))
  ) + (
    bias_lolly_a_all %+%
      filter(sim_stats_ghi, !is.nan(bias), allEM == "all", X_AB_dist != X_AC_dist) +
      facet_grid(method ~ X_AB_dist + X_AC_dist + X_corr, scales = "free_y", space = "free_y",
                 labeller = do.call(labeller, gv_flab))
  ) +
  plot_layout(nrow = 2)

print(bias_lolly_ghi_all)
ggsave("./figures/bias_ghi_all.pdf", bias_lolly_ghi_all, width = 8, height = 9, scale = 1.25)


bias_lolly_ghi_missing <-
  (
    bias_lolly_a_all %+%
      filter(sim_stats_ghi, !is.nan(bias), allEM == "missing", X_AB_dist == X_AC_dist) +
      facet_grid(method ~ X_AB_dist + X_AC_dist + X_corr, scales = "free_y", space = "free_y",
                 labeller = do.call(labeller, gv_flab))
  ) + (
    bias_lolly_a_all %+%
      filter(sim_stats_ghi, !is.nan(bias), allEM == "missing", X_AB_dist != X_AC_dist) +
      facet_grid(method ~ X_AB_dist + X_AC_dist + X_corr, scales = "free_y", space = "free_y",
                 labeller = do.call(labeller, gv_flab))
  ) +
  plot_layout(nrow = 2)

print(bias_lolly_ghi_missing)
ggsave("./figures/bias_ghi_missing.pdf", bias_lolly_ghi_missing, width = 8, height = 9, scale = 1.25)


# Percent bias "lollyplot"
pctbias_lolly_ghi_all <-
  (
    pctbias_lolly_a_all %+%
      filter(sim_stats_ghi, !is.nan(bias), allEM == "all", X_AB_dist == X_AC_dist) +
      facet_grid(method ~ X_AB_dist + X_AC_dist + X_corr, scales = "free_y", space = "free_y",
                 labeller = do.call(labeller, gv_flab)) +
      coord_cartesian(xlim = c(-25, 25)) +
      scale_x_continuous(breaks = c(-20, 0, 20))
  ) + (
    pctbias_lolly_a_all %+%
      filter(sim_stats_ghi, !is.nan(bias), allEM == "all", X_AB_dist != X_AC_dist) +
      facet_grid(method ~ X_AB_dist + X_AC_dist + X_corr, scales = "free_y", space = "free_y",
                 labeller = do.call(labeller, gv_flab)) +
      coord_cartesian(xlim = c(-25, 25)) +
      scale_x_continuous(breaks = c(-20, 0, 20))
  ) +
  plot_layout(nrow = 2)

print(pctbias_lolly_ghi_all)
ggsave("./figures/pctbias_ghi_all.pdf", pctbias_lolly_ghi_all, width = 8, height = 9, scale = 1.25)


pctbias_lolly_ghi_missing <-
  (
    pctbias_lolly_a_all %+%
      filter(sim_stats_ghi, !is.nan(bias), allEM == "missing", X_AB_dist == X_AC_dist) +
      facet_grid(method ~ X_AB_dist + X_AC_dist + X_corr, scales = "free_y", space = "free_y",
                 labeller = do.call(labeller, gv_flab))
  ) + (
    pctbias_lolly_a_all %+%
      filter(sim_stats_ghi, !is.nan(bias), allEM == "missing", X_AB_dist != X_AC_dist) +
      facet_grid(method ~ X_AB_dist + X_AC_dist + X_corr, scales = "free_y", space = "free_y",
                 labeller = do.call(labeller, gv_flab))
  ) +
  plot_layout(nrow = 2)

print(pctbias_lolly_ghi_missing)
ggsave("./figures/pctbias_ghi_missing.pdf", pctbias_lolly_ghi_missing, width = 8, height = 9, scale = 1.25)


# Model vs empirical standard error
se_comp_ghi <- sim_stats_ghi %>%
{full_join(gather(., key = "se_type", value = "value", modSE, empSE) %>%
             select(method, allEM, tpop, contr, contr_tpop,
                    !!! gridvars_ghi, se_type, value),
           gather(., key = "se_type", value = "mcse_value", modSE_mcse, empSE_mcse) %>%
             mutate(se_type = str_extract(se_type, "(mod|emp)SE")) %>%
             select(method, allEM, tpop, contr, contr_tpop,
                    !!! gridvars_ghi, se_type, mcse_value)
)}

se_forest_ghi_all <-
  (
    se_forest_a_all %+%
      filter(se_comp_ghi, !is.nan(value), allEM == "all", X_AB_dist == X_AC_dist,
             # Remove modSEs from MAIC  (bootstrapping very unstable)
             !(se_type == "modSE" & method == "MAIC")) +
      facet_grid(method ~ X_AB_dist + X_AC_dist + X_corr, scales = "free_y", space = "free_y",
                 labeller = do.call(labeller, gv_flab)) +
      scale_y_continuous(breaks = c(0, 0.5, 1)) +
      coord_flip(ylim = c(0, 1.2))
  ) + (
    se_forest_a_all %+%
      filter(se_comp_ghi, !is.nan(value), allEM == "all", X_AB_dist != X_AC_dist,
             # Remove modSEs from MAIC  (bootstrapping very unstable)
             !(se_type == "modSE" & method == "MAIC")) +
      facet_grid(method ~ X_AB_dist + X_AC_dist + X_corr, scales = "free_y", space = "free_y",
                 labeller = do.call(labeller, gv_flab)) +
      scale_y_continuous(breaks = c(0, 0.5, 1)) +
      coord_flip(ylim = c(0, 1.2))
  ) +
  plot_layout(nrow = 2)

print(se_forest_ghi_all)
ggsave("./figures/se_ghi_all.pdf", se_forest_ghi_all, width = 8, height = 9, scale = 1.25)


se_forest_ghi_missing <-
  (
    se_forest_a_all %+%
      filter(se_comp_ghi, !is.nan(value), allEM == "missing", X_AB_dist == X_AC_dist) +
      facet_grid(method ~ X_AB_dist + X_AC_dist + X_corr, scales = "free_y", space = "free_y",
                 labeller = do.call(labeller, gv_flab)) +
      scale_y_continuous(breaks = c(0, 0.5, 1)) +
      coord_flip(ylim = c(0, 1.2))
  ) + (
    se_forest_a_all %+%
      filter(se_comp_ghi, !is.nan(value), allEM == "missing", X_AB_dist != X_AC_dist) +
      facet_grid(method ~ X_AB_dist + X_AC_dist + X_corr, scales = "free_y", space = "free_y",
                 labeller = do.call(labeller, gv_flab)) +
      scale_y_continuous(breaks = c(0, 0.5, 1)) +
      coord_flip(ylim = c(0, 1.2))
  ) +
  plot_layout(nrow = 2)

print(se_forest_ghi_missing)
ggsave("./figures/se_ghi_missing.pdf", se_forest_ghi_missing, width = 8, height = 9, scale = 1.25)


# Coverage zip plots
# Focus on just the BC comparison for brevity.

cov_zip_ghi_all <-
  (
    sim_res_ghi %>%
      filter(contr == "d_BC", tpop == "AC", !is.na(est), !is.na(se), allEM == "all",
             X_AB_dist == X_AC_dist) %>%
      ggzip(gridvars = gridvars_ghi) +
      facet_grid(method ~ X_AB_dist + X_AC_dist + X_corr,
                 labeller = do.call(labeller, gv_flab)) +
      coord_cartesian(xlim = c(-7, 7))
  ) + (
    sim_res_ghi %>%
      filter(contr == "d_BC", tpop == "AC", !is.na(est), !is.na(se), allEM == "all",
             X_AB_dist != X_AC_dist) %>%
      ggzip(gridvars = gridvars_ghi) +
      facet_grid(method ~ X_AB_dist + X_AC_dist + X_corr,
                 labeller = do.call(labeller, gv_flab)) +
      coord_cartesian(xlim = c(-7, 7))
  ) +
  plot_layout(nrow = 2)

print(cov_zip_ghi_all)
ggsave("./figures/cov_zip_ghi_all.pdf", cov_zip_ghi_all, width = 8, height = 9, scale = 1.25)


cov_zip_ghi_missing <-
  (
    sim_res_ghi %>%
      filter(contr == "d_BC", tpop == "AC", !is.na(est), !is.na(se), allEM == "missing",
             X_AB_dist == X_AC_dist) %>%
      ggzip(gridvars = gridvars_ghi) +
      facet_grid(method ~ X_AB_dist + X_AC_dist + X_corr,
                 labeller = do.call(labeller, gv_flab)) +
      coord_cartesian(xlim = c(-7, 7))
  ) + (
    sim_res_ghi %>%
      filter(contr == "d_BC", tpop == "AC", !is.na(est), !is.na(se), allEM == "missing",
             X_AB_dist != X_AC_dist) %>%
      ggzip(gridvars = gridvars_ghi) +
      facet_grid(method ~ X_AB_dist + X_AC_dist + X_corr,
                 labeller = do.call(labeller, gv_flab)) +
      coord_cartesian(xlim = c(-7, 7))
  ) +
  plot_layout(nrow = 2)

print(cov_zip_ghi_missing)
ggsave("./figures/cov_zip_ghi_missing.pdf", cov_zip_ghi_missing, width = 8, height = 9, scale = 1.25)


# Compute and plot overlap

joint_dist_ghi <- get_joint_dist("ghi")

joint_overlap_ghi <-
  joint_dist_ghi %>% group_by(X_AB_dist, X_AC_dist, X_corr, tpop) %>%
  mutate(
    corr = case_when(
      tpop == "AB" ~ as.numeric(str_split_fixed(X_corr, ",", 2)[, 1]),
      tpop == "AC" ~ as.numeric(str_split_fixed(X_corr, ",", 2)[, 2])),
    dist = case_when(
      tpop == "AB" ~ X_AB_dist,
      tpop == "AC" ~ X_AC_dist)
  ) %>%
  summarise(corr = unique(corr), dist = unique(dist),
            m1 = mean(x1), s1 = sd(x1), m2 = mean(x2), s2 = sd(x2),
            min1 = min(x1), max1 = max(x1), min2 = min(x2), max2 = max(x2),
            falpha = quantile(djoint(rbind(x1, x2), c(m1, m2), c(s1, s2), corr, dist), 0.05)) %>%
  gather(..key, ..val, corr:falpha) %>%
  mutate(..key = paste0(..key, tpop)) %>%
  group_by(X_AB_dist, X_AC_dist, X_corr) %>% select(-tpop) %>%
  spread(..key, ..val, convert = TRUE) %>%
  do(
    hcint = hcubature(
      function(x) {
        djAB <- djoint(x, c(.$m1AB, .$m2AB), c(.$s1AB, .$s2AB), .$corrAB, .$distAB)
        djAC <- djoint(x, c(.$m1AC, .$m2AC), c(.$s1AC, .$s2AC), .$corrAC, .$distAC)
        matrix(ifelse(djAB <= .$falphaAB, 0, djAC), ncol = 1)
      },
      lowerLimit = c(min(.$min1AB, .$min1AC), min(.$min2AB, .$min2AC))*0.5,
      upperLimit = c(max(.$max1AB, .$max1AC), max(.$max2AB, .$max2AC))*2,
      vectorInterface = TRUE, maxEval = 10000)
  ) %>%
  mutate(rc = hcint$returnCode,
         true_overlap = hcint$integral,
         labtext = paste0("Overlap = ", tabfmt(true_overlap, trunc.lo = -Inf)))

joint_overlap_ghi
str(joint_overlap_ghi$hcint)

joint_dist_ghi_plot <-
    ggplot(joint_dist_ghi, aes(x = x1, y = x2, colour = tpop)) +
      geom_density_2d(bins = 10) +
      geom_text(aes(label = labtext), x = 0.4, y = 0.2,
                data = joint_overlap_ghi,
                inherit.aes = FALSE, hjust = 0, size = 9*0.35) +
      coord_fixed(ylim = c(0.15, 0.9), xlim = c(0.4, 1.8)) +
      scale_x_continuous(breaks = seq(0, 10, 0.4)) +
      scale_y_continuous(breaks = seq(0, 10, 0.4)) +
      facet_wrap(~X_AB_dist + X_AC_dist + X_corr, ncol = 3, labeller = do.call(labeller, gv_flab)) +
      xlab(expression(X[1])) + ylab(expression(X[2])) +
      scale_colour_manual("Study", values = abac_pal) +
      theme_minimal(base_family = "Source Sans Pro") +
      theme(panel.border = element_rect(linetype = 1, fill = NA, colour = "grey70"),
            strip.background = element_rect(fill = "grey90", colour = "grey70"),
            legend.position = "bottom", legend.direction = "horizontal",
            legend.margin = margin(0, 0, 0, 0))

print(joint_dist_ghi_plot)
ggsave("./figures/joint_dist_ghi.pdf", joint_dist_ghi_plot, width = 4, height = 6, scale = 1.5)


# Results tables
sim_stats_ghi %>%
  filter(!is.nan(bias), allEM == "all") %>%
  make_table(gridvars_ghi, "./tables/sim_stats_ghi_all.tex")

sim_stats_ghi %>%
  filter(!is.nan(bias), allEM == "missing") %>%
  make_table(gridvars_ghi, "./tables/sim_stats_ghi_missing.tex")


# Monte Carlo errors ----------------------------------------------------------
# Combine stats from all runs
sim_stats_all <- bind_rows(
    sim_stats_a %>% mutate(scenario = "a"),
    sim_stats_bc %>% mutate(scenario = "bc"),
    sim_stats_d %>% mutate(scenario = "d"),
    sim_stats_ef %>% mutate(scenario = "ef"),
    sim_stats_ghi %>% mutate(scenario = "ghi")
  )

bias_mcse_all <-
  sim_stats_all %>%
  filter(!is.nan(bias)) %>%
  ggplot(aes(y = bias_mcse, x = contr_tpop, colour = method)) +
    geom_jitter(height = 0, alpha = 0.6, size = 2) +
    scale_colour_manual("Method", values = c(`ML-NMR` = "#8B0000",
                                             STC = "#008B46",
                                             MAIC = "#00468B",
                                             Bucher = "darkorange")) +
    scale_y_continuous("Bias MCSE",
                       breaks = seq(0, 1, 0.05),
                       minor_breaks = seq(0, 1, 0.01)) +
    xlab("Contrast (target population)") +
    facet_grid(~scenario) +
    theme_minimal(base_family = "Source Sans Pro") +
    theme(panel.border = element_rect(linetype = 1, fill = NA, colour = "grey70"),
          strip.background = element_rect(fill = "grey90", colour = "grey70"),
          axis.text.x = element_text(angle = 60, hjust = 1),
          legend.position = "bottom", legend.direction = "horizontal",
          legend.margin = margin(0, 0, 0, 0))

print(bias_mcse_all)
ggsave("./figures/bias_mcse_all.pdf", bias_mcse_all, width = 6, height = 5, scale = 1.1)

bias_mcse_all +
  aes(y = pctbias_mcse) +
  scale_y_continuous("Percent Bias MCSE (as % of truth)",
                     breaks = seq(0, 200, 20))
empSE_mcse_all <-
  bias_mcse_all +
    aes(y = empSE_mcse) +
  scale_y_continuous("Empirical SE MCSE",
                     breaks = seq(0, 1, 0.05),
                     minor_breaks = seq(0, 1, 0.01))

print(empSE_mcse_all)
ggsave("./figures/empSE_mcse_all.pdf", empSE_mcse_all, width = 6, height = 5, scale = 1.1)

# Truth plot ------------------------------------------------------------------
# Plot the truth for each scenario group
map_dfr(c("a", "bc", "d", "ef", "ghi"), ~get_truth(.x) %>% mutate(scenario = .x)) %>%
  ggplot(aes(y = truth, x = scenario, colour = contr, shape = tpop)) +
  geom_point(position = position_dodge(0.5))


# Run time info ---------------------------------------------------------------
# Read run time info from file
runtime <- read_csv("total_run_time.txt") %>%
  mutate(wall_time = as.duration(hms(`Actual wall time (h:m:s)`)),
         slave_time = wall_time * Cores / 4)

# Provide summary by scenario group
runtime %>% group_by(Scenario) %>%
  summarise(dseconds(sum(wall_time)), dseconds(sum(slave_time)))

# Provide total summary
runtime %>%
  summarise(wall_dur = dseconds(sum(wall_time)),
            slave_dur = dseconds(sum(slave_time)),
            as.period(wall_dur), as.period(slave_dur), as.numeric(slave_dur / 3600))

# Covariate-outcome relationship ----------------------------------------------
covrel_plot <-
  ggplot(NULL, aes(x = c(-1, 4))) +
    stat_function(aes(fill = "AC", colour = "AC",
                      y = ifelse(..y.. >= 0.005, ..y.., NA)),
                  alpha = 0.6, geom = "area", fun = dnorm,
                  args = list(mean = 1 * (1.1 + (1 - 0)^2),
                              sd = 0.25 * 0.75),
                  n = 501) +
    stat_function(aes(fill = "AB", colour = "AB",
                      y = ifelse(..y.. >= 0.005, ..y.., NA)),
                  alpha = 0.6, geom = "area", fun = dnorm,
                  args = list(mean = 1, sd = 0.25),
                  n = 501) +
    geom_abline(slope = 1, intercept = 0, lty = 2, colour = "grey70") +
    stat_function(fun = function(x, mean, sd) {8*sd * (plogis(x, mean, 2*sd) - 0.5) + 1},
                  args = list(mean = 1, sd = 0.25),
                  n = 501) +
    coord_cartesian(xlim = c(0, 3)) +
    scale_fill_manual("Study", aesthetics = c("colour", "fill"),
                      values = abac_pal) +
    xlab("X") + ylab("q(X) and density") +
    theme_minimal(base_family = "Source Sans Pro") +
    theme(legend.position = "bottom", legend.direction = "horizontal",
          legend.margin = margin(0, 0, 0, 0))

print(covrel_plot)
ggsave("./figures/nonlinear_covrel.pdf", covrel_plot, width = 6, height = 4)
