# Supplementary material for: Assessing the performance of population adjustment methods for anchored indirect comparisons: A simulation study
Source: Stat Med. 2020 Oct 4;39(30):4885–911. doi: 10.1002/sim.8759 (PMC8690023; doi:10.1002/sim.8759)
Supplement: Supplementary file 2 — Appendix [file SIM-39-4885-s002.zip › Bucher_functions.R]

###############################################################################
# Bucher on log odds ratio
###############################################################################

doBucher <- function(ipd,
                     agd,
                     studyvar = studyn, trtvar = trtn,
                     ipd_y = y, agd_r = r, agd_n = N) {

  # Allow passing bare column names
  studyvar <- enquo(studyvar)
  trtvar <- enquo(trtvar)
  ipd_y <- enquo(ipd_y)
  agd_r <- enquo(agd_r)
  agd_n <- enquo(agd_n)

  # Fit logistic regression in AB trial
  AB_fit <- ipd %>%
    mutate(trtf = factor(!! trtvar), y = !! ipd_y) %>%
    glm(cbind(y, 1 - y) ~ trtf, data = ., family = binomial(link = "logit")) %>%
    broom::tidy(conf.int = TRUE) %>%
    filter(grepl("trtf", term))

  # Calculate d_AC in AC trial
  AC_fit <- agd %>%
    mutate(trtf = factor(!! trtvar), agd_r = !! agd_r, agd_n = !! agd_n) %>%
    glm(cbind(agd_r, agd_n - agd_r) ~ trtf, data = .,
        family = binomial(link = "logit")) %>%
    broom::tidy() %>%
    filter(grepl("trtf", term))

  # Return list of estimates
  return(
    lst(
      d_AB_AC = lst(est = AB_fit$estimate,
                    se = AB_fit$std.error,
                    lo = AB_fit$conf.low,
                    hi = AB_fit$conf.high),
      d_BC_AC = lst(est = AC_fit$estimate - AB_fit$estimate,
                    se = sqrt(AC_fit$std.error^2 + AB_fit$std.error^2),
                    lo = est + qnorm(0.025)*se,
                    hi = est + qnorm(0.975)*se)
    )
  )

}
