# Supplementary material for: Assessing the performance of population adjustment methods for anchored indirect comparisons: A simulation study
Source: Stat Med. 2020 Oct 4;39(30):4885–911. doi: 10.1002/sim.8759 (PMC8690023; doi:10.1002/sim.8759)
Supplement: Supplementary file 2 — Appendix [file SIM-39-4885-s002.zip › MAIC_functions.R]

###############################################################################
# MAIC with bootstrap variance estimation
# 
# Assessing the performance of population adjustment methods for anchored 
# indirect comparisons: A simulation study.
#   Phillippo DM, Dias S, Ades AE, Welton NJ
###############################################################################

# Objective and gradient functions for standard MAIC
## DEPRECATED -- For use with optim, but nlm seems better
# objfn_std <- function(a1, X){
#   sum(exp(X %*% a1))
# }
#
# gradfn_std <- function(a1, X){
#   # colSums(sweep(X, 1, exp(X %*% a1), "*"))
#   crossprod(X, exp(X %*% a1))
# }

objfn_std <- function(a1, X){
  eXa1 <- exp(X %*% a1)
  val <- sum(eXa1)
  attr(val, "gradient") <- crossprod(X, eXa1)
  return(val)
}

# Objective and gradient functions for entropy balancing MAIC
## DEPRECATED -- For use with optim, but nlm seems better
# objfn_eb <- function(a1, X){
#   # log(mean(exp(-(X %*% a1))))
#
#   # Improve numerical stability by using reparameterisation
#   mXa1 <- -(X %*% a1)
#   xm <- max(mXa1)
#   xm + log(sum(exp(mXa1 - xm))) - log(nrow(X))
# }
#
# gradfn_eb <- function(a1, X){
#   -crossprod(X, exp(-(X %*% a1)) / sum(exp(-(X %*% a1))))
# }

objfn_eb <- function(a1, X) {
  # Improve numerical stability by using reparameterisation
  mXa1 <- -(X %*% a1)
  xm <- max(mXa1)
  val <- xm + log(sum(exp(mXa1 - xm))) - log(nrow(X))

  w <- exp(mXa1) / sum(exp(mXa1))

  attr(val, "gradient") <- -crossprod(X, w)

  # Analytic hessian seems to do worse than numerical derivative, so leave out...
  #attr(val, "hessian") <- crossprod(X, diag(drop(w)) - tcrossprod(w)) %*% X

  return(val)
}

# Inner MAIC function (bootstrapped over by doMAIC)
MAIC_inner <- function(X, booti = 1:nrow(X), y, trt, type, verbose = FALSE, catcherr = FALSE) {
  # NOTE: Covariates should already be centred around the AgD

  # Subset for bootstrap
  X <- X[booti, , drop = FALSE]

  if (type == "standard") {
    objfn <- objfn_std
    # gradfn <- gradfn_std
  } else if (type == "entropy") {
    objfn <- objfn_eb
    # gradfn <- gradfn_eb
  }

  # Estimate weights through optimisation
  # If catcherr == TRUE, catch errors and return NA (e.g. to avoid ruining a boot run)
  if (catcherr) {
    errfn <- function(e) {
      warning("Caught error: ", e, call. = FALSE)
      return(NA)
    }
  } else {
    errfn <- function(e) stop(e)
  }

  opt1 <- tryCatch(
    # optim(par = rep(0, ncol(X)), fn = objfn, gr = gradfn,
    #       X = X, method = "BFGS", control = list(maxit = 1000)),
    nlm(objfn, rep(0, ncol(X)), X = X, iterlim = 500),
    error = errfn)

  if (all(is.na(opt1))) return(NA)

  # Check convergence
  # a <- opt1$par
  a <- opt1$estimate

  # if (opt1$convergence > 0) {
  #   gr <- gradfn(opt1$par, X)
  #   warning("Optimisation did not converge (code ",
  #           opt1$convergence,
  #           "), weights may be invalid.\n",
  #           "Final value: ", opt1$value,
  #           "\nNorm of final gradient: ", sqrt(crossprod(gr)),
  #           call. = FALSE)
  # }

  if (opt1$code > 2) {
    gr <- opt1$gradient
    warning("Optimisation did not converge (code ",
            opt1$code,
            "), weights may be invalid.\n",
            "Final value: ", opt1$minimum,
            "\nNorm of final gradient: ", sqrt(crossprod(gr)),
            call. = FALSE)
  }

  # Assign weights
  if (type == "standard") {
    wt <- exp(X %*% a)
  } else if (type == "entropy") {
    wt <- exp(-(X %*% a))
  }

  # Print weight info if verbose == TRUE
  if (verbose) {
    wt.rs <- (wt / sum(wt)) * nrow(X)
    message("Summary of rescaled weights:")
    print(summary(wt.rs))
    message("ESS: ", sum(wt)^2 / sum(wt^2))
    print(qplot(x = wt.rs, geom = "histogram", bins = min(nrow(X)/10, 50)))
  }

  # If all weights are zero then the estimator is undefined
  if (all(wt < .Machine$double.eps)) {
    warning("All weights are zero.", call. = FALSE)
    return(NA)
  }

  # Calculate d_AB(AC)
  fit1 <- glm(cbind(y, 1 - y)[booti,]  ~ trt[booti],
             weights = wt, family = binomial(link = "logit"))

  return(coefficients(fit1)[2])
}

# Functions to calculate overall mean and sd from arm mean and sd
wmean <- function(xbar, n) {
  drop(xbar %*% n) / sum(n)
}

wvar <- function(xsd, xbar, n) {
  sum((n - 1) * xsd^2 + n * (xbar - wmean(xbar, n))^2) / (sum(n) - 1)
}

# Bootstrap MAIC function
doMAIC <- function(ipd, agd,
                   ipd_x, # For transmute, as vars(...)
                   agd_x, # For summarise, as vars(...)
                   trtvar = trtn, yvar = y, ag_r = r, ag_n = N,
                   type = c("entropy", "standard"),
                   nboot, ncpus,
                   verbose = FALSE) {

  trtvar <- enquo(trtvar)
  yvar <- enquo(yvar)
  ag_r <- enquo(ag_r)
  ag_n <- enquo(ag_n)

  type <- match.arg(type)

  # Check variable specifications
  if (length(ipd_x) != length(agd_x)) stop("Different number of covariates specified for IPD and AgD.")

  # Apply variable specifications
  X <- ipd %>% ungroup() %>% transmute(!!! ipd_x) %>% as.matrix()
  X_agd <- agd %>% ungroup() %>% summarise(!!! agd_x) %>% as.matrix()

  # Centre covariates around aggregate data
  X_cen <- sweep(X, 2, X_agd, "-")

  # Get bootstrap estimates of standard errors and CIs, in parallel
  # If running on Windows, manually start cluster with 4 workers
  if (Sys.info()["sysname"] == "Windows") {
    cl <- parallel::makeCluster(ncpus)

    # Load required packages on workers, export objfn and gradfn
    parallel::clusterExport(cl, c("objfn_std", "objfn_eb"))
                            #c("objfn_std", "gradfn_std", "objfn_eb", "gradfn_eb"))

    # Shutdown cluster when done
    on.exit(parallel::stopCluster(cl))

    # boot options
    b_parallel <- "snow"
    b_cl <- cl
  } else {
    b_parallel <- "multicore"
    b_cl <- NULL
  }

  # Run the MAIC
  MAIC_raw <- MAIC_inner(X_cen, y = pull(ipd, !! yvar), trt = factor(pull(ipd, !! trtvar)),
                         type = type, verbose = verbose)

  if (!is.na(MAIC_raw)) {
    # Bootstrap in parallel
    MAIC_boot <- boot::boot(X_cen, MAIC_inner, R = nboot,
                            y = pull(ipd, !! yvar), trt = factor(pull(ipd, !! trtvar)),
                            type = type,
                            parallel = b_parallel, cl = b_cl,
                            ncpus = ncpus, verbose = FALSE, catcherr = TRUE)

    # Get CI
    if (!is.na(MAIC_boot$t0)) MAIC_bootci <- boot::boot.ci(MAIC_boot, type = "perc")
  } else {
    return(
      lst(
        d_AB_AC = lst(est = NA,
                      se = NA,
                      lo = NA,
                      hi = NA),
        d_BC_AC = lst(est = NA,
                      se = NA,
                      lo = NA,
                      hi = NA)
      )
    )
  }

  # Calculate d_AC in AC trial
  ACfit <- ungroup(agd) %>%
    transmute(trt = factor(!! trtvar), ag_r = !! ag_r, ag_n = !! ag_n) %>%
    glm(cbind(ag_r, ag_n - ag_r) ~ trt, data = .,
               family = binomial(link = "logit"))

  d_AC_AC <- lst(est = coefficients(ACfit)[2], se = sqrt(vcov(ACfit)[2,2]))

  # Return list of estimates
  return(
    lst(
      d_AB_AC = lst(est = MAIC_raw,
                    se = sd(MAIC_boot$t),
                    lo = MAIC_bootci$percent[4],
                    hi = MAIC_bootci$percent[5]),
      d_BC_AC = lst(est = d_AC_AC$est - d_AB_AC$est,
                    se = sqrt(d_AC_AC$se^2 + d_AB_AC$se^2),
                    lo = est + qnorm(0.025)*se,
                    hi = est + qnorm(0.975)*se)
    ) %>% modify_depth(2, unname)
  )
}

# Example:
# doMAIC(ipd_AB, agd_AC,
#        ipd_x = vars(x1, x1_2 = x1^2,
#                     x2, x2_2 = x2^2),
#        agd_x = vars(x1 = wmean(x1_mean, N), x1_2 = x1^2 + wvar(x1_sd, x1_mean, N),
#                     x2 = wmean(x2_mean, N), x2_2 = x2^2 + wvar(x2_sd, x2_mean, N)),
#        nboot = 5000, ncpus = 4, type = "entropy")
