# Supplementary material for: Assessing the performance of population adjustment methods for anchored indirect comparisons: A simulation study
Source: Stat Med. 2020 Oct 4;39(30):4885–911. doi: 10.1002/sim.8759 (PMC8690023; doi:10.1002/sim.8759)
Supplement: Supplementary file 2 — Appendix [file SIM-39-4885-s002.zip › ML-NMR_functions.R]

###############################################################################
# ML-NMR for logistic regression
# 
# Assessing the performance of population adjustment methods for anchored 
# indirect comparisons: A simulation study.
#   Phillippo DM, Dias S, Ades AE, Welton NJ
###############################################################################

doMLNMR <- function(ipd, agd,
                    ipd_x, # For select, as vars(...)
                    agd_x_dist, # normal or gamma
                    studyvar = studyn, trtvar = trtn,
                    ipd_y = y, agd_r = r, agd_n = N,
                    nint = 10000, chains = 4, iter = 2000,
                    allchecks = FALSE,
                    # Pass compiled Stan object
                    mlnmr_stanmod,
                    # Set prior SD
                    priorsd = 100,
                    # Other arguments passed to stan
                    ...) {

  # NOTE: Assume that agd has covariate summaries named as in the ipd, with
  # suffix _mean, _sd

  # Allow passing bare column names
  studyvar <- enquo(studyvar)
  trtvar <- enquo(trtvar)
  ipd_y <- enquo(ipd_y)
  agd_r <- enquo(agd_r)
  agd_n <- enquo(agd_n)

  # Quick check for number of covariates
  if (length(ipd_x) != length(agd_x_dist)) stop("Different number of covariates specified in IPD and AgD.")

  # Set constants
  ns_ipd <- nrow(distinct(ipd, !! studyvar))
  ns_agd <- nrow(distinct(agd, !! studyvar))
  ntrt <- length(unique(c(pull(ipd, !! trtvar), pull(agd, !! trtvar))))
  n_X <- length(agd_x_dist)

  Xnames <- colnames(select(ipd, !!! ipd_x))

  # Create Sobol points
  sobol_points <- randtoolbox::sobol(nint, n_X)

  # Compute correlation matrix of IPD covariates, apply to Sobol points
  if (n_X > 1) {
    ipd_cor <- cor(select(ipd, !!! ipd_x), method = "spearman")
    ipd_copula <- copula::normalCopula(copula::P2p(ipd_cor), dim = n_X, dispstr = "un")
    sobol_points_cor <- as_tibble(copula::cCopula(sobol_points, ipd_copula, inverse = TRUE))
  } else {
    sobol_points_cor <- as_tibble(sobol_points)
  }
  colnames(sobol_points_cor) <- Xnames

  # Use inverse CDF approach to create integration points from required distribution
  agd_xpoints <- agd %>%
    group_by(!! studyvar, !! trtvar) %>%
    nest() %>%
    mutate(temp = map(data, ~pmap_dfc(list(x_base = Xnames, dist = agd_x_dist, xpoints = sobol_points_cor),
                                      qdist, agd = .))) %>%
    unnest(temp)

  # Get global means of covariates
  # Write temporary data frames to work around bind_rows unquote bug in rlang < 0.2.0
  ipd_x_temp <- ipd %>% ungroup() %>% transmute(!! studyvar, .n = 1L, !!! ipd_x)
  agd_x_temp <- agd %>% ungroup() %>% mutate(.n = !! agd_n) %>%
    select(!! studyvar, .n, paste0(Xnames, "_mean")) %>%
    rename_at(vars(ends_with("_mean")), funs(gsub("_mean", "", .)))

  gmeans <-
    bind_rows(ipd_x_temp, agd_x_temp) %>%
    select(.n, !! Xnames) %>%
    map_dfc(function(x, N) (x %*% N)/sum(N), N = .$.n) %>%
    select(!! Xnames) %>%
    unlist()

  # Create one big data frame with AgD integration points tacked on to bottom of IPD
  stan_xdat <-
    ipd %>% select(!! studyvar, !! trtvar, !!! ipd_x) %>%
    bind_rows(agd_xpoints) %>%
    mutate(studyf = factor(!! studyvar),
           trtf = factor(!! trtvar),
           # Trt class for shared EM assumption - all trts > 1 are same class
           trtclass = factor(if_else(trtf == "1", 1, 2)))

  # Centre covariates
  stan_xdat[, Xnames] <- imap(stan_xdat[, Xnames], ~.x - gmeans[.y])

  # Create model matrix
  X_all <- model.matrix(as.formula(paste("~ -1 + studyf + trtf + ",
                                         paste(Xnames, collapse = "+"),
                                         " + (", paste(Xnames, collapse = "+"),
                                         "):trtclass")),
                        data = stan_xdat)

  # Get the thin QR decomposition
  X_all_qr <- qr(X_all)
  X_all_Q <- qr.Q(X_all_qr) * sqrt(nrow(X_all) - 1)
  X_all_R <- qr.R(X_all_qr)[, sort.list(X_all_qr$pivot)] / sqrt(nrow(X_all) - 1)
  X_all_R_inv <- solve(X_all_R)

  # Lookup table of the parameters for better formatting later
  X_parnames <- data_frame(model_term = colnames(X_all),
                           stan_term = c(paste0("beta0[", 1:(ns_ipd + ns_agd), "]"),
                                         paste0("gamma[", 1:(ntrt - 1), "]"),
                                         paste0("beta1[", 1:n_X, "]"),
                                         paste0("beta2[", 1:n_X, "]")))

  # Construct the data list for Stan
  stan_datalist <- list(
    # Constants
    ns_ipd = ns_ipd,
    ns_agd = ns_agd,
    ni_ipd = nrow(ipd),
    ni_agd = nrow(agd),
    nt = ntrt,
    nint = nint,
    nPV = n_X,
    nEM = n_X,
    int_thin = 100,
    # IPD
    y = pull(ipd, !! ipd_y),
    # AgD
    ag_n = pull(agd, !! agd_n),
    ag_r = pull(agd, !! agd_r),
    # QR decomposition
    Q = X_all_Q,
    R_inv = X_all_R_inv,
    # Prior SD
    priorsd = priorsd)

  # Get initial values
  # NOTE: Not required in Stan versions >2.18, as Stan seems to pick initial values better
  inits <- get_qr_inits(chains = chains, R = X_all_R, X = X_all,
                        data = stan_datalist, link = "logit",
                        init_r = c(rep(0.5, ns_ipd + ns_agd),
                                   rep(0.5, ntrt - 1),
                                   rep(0.1, stan_datalist$nPV + stan_datalist$nEM)))

  # Now run Stan
  mlnmr_stan <- sampling(mlnmr_stanmod,
                         data = stan_datalist,
                         pars = if (allchecks) {
                           c("beta0", "beta1", "beta2", "gamma",
                             "nprime", "pprime",
                             "p_bar_cum", "p2_bar_cum",
                             "log_lik", "resdev", "r_hat",
                             "lp__")
                         } else {
                           c("beta0", "beta1", "beta2", "gamma", "lp__")
                         },
                         iter = iter,
                         chains = chains,
                         cores = chains,
                         init = inits, ...)

  # Warn if there were any divergent or max treedepth errors
  warn_divergences(mlnmr_stan)
  warn_treedepth(mlnmr_stan)

  # Run additional (time consuming) checks and outputs if allchecks == TRUE
  if (allchecks) {
    # Quick diagnostic checks
    check_hmc_diagnostics(mlnmr_stan)

    # Print stepsize, tree depth
    get_sampler_params(mlnmr_stan, inc_warmup = FALSE) %>%
      map_dfr(~ as_tibble(.) %>% summarise_at(1:4, mean)) %>%
      print()

    # Print parameter estimates
    print(mlnmr_stan, pars = c("beta0", "beta1", "beta2", "gamma"))

    # Get DIC
    mlnmr_dic <- stan_binomial_dic(mlnmr_stan, fitted = "r_hat",
                                   r = c(pull(ipd, !! ipd_y), pull(agd, !! agd_r)),
                                   n = c(rep(1, nrow(ipd)), pull(agd, !! agd_n)))

    # Look at residual deviance for each data point
    mlnmr_resdev <- broom::tidyMCMC(mlnmr_stan, pars = "resdev", conf.int = TRUE) %>%
      mutate(trtf = factor(c(pull(ipd, !! trtvar), pull(agd, !! trtvar))),
             dtype = c(rep("IPD", nrow(ipd)),
                       rep("AgD", nrow(agd))),
             id = 1:n())

    print(
    ggplot(mlnmr_resdev, aes(y = estimate, ymin = conf.low, ymax = conf.high, x = id,
                              colour = trtf)) +
      geom_point(alpha = 0.5) +
      geom_linerange(alpha = 0.3) +
      xlab("Data point") + ylab("Residual deviance") +
      scale_y_continuous(breaks = seq(0, 12, 2)) +
      facet_grid(~dtype, scales = "free_x")
    )

    # Total residual deviance is
    mlnmr_resdev_raw <- rstan::extract(mlnmr_stan, "resdev")$resdev

    message("Total residual deviance: ", mean(rowSums(mlnmr_resdev_raw)))

    # and the contributions from IPD and AgD are
    message("IPD residual deviance: ",
            mean(rowSums(mlnmr_resdev_raw[, 1:nrow(ipd)])))
    message("AgD residual deviance: ",
            mean(rowSums(mlnmr_resdev_raw[, -(1:nrow(ipd))])))

    # Plot how the integration error evolves with increasing number of integration points
    mlnmr_int_cum <-
      tibble(p_bar_cum = as.vector(rstan::extract(mlnmr_stan, pars = "p_bar_cum")$p_bar_cum),
             p2_bar_cum = as.vector(rstan::extract(mlnmr_stan, pars = "p2_bar_cum")$p2_bar_cum),
             post_id = rep(1:(iter/2 * chains), nrow(agd) * (nint %/% stan_datalist$int_thin)),
             study = rep(pull(agd, !! studyvar), each = iter/2 * chains * (nint %/% stan_datalist$int_thin)),
             trt = rep(pull(agd, !! trtvar), each = iter/2 * chains * (nint %/% stan_datalist$int_thin))) %>%
      group_by(study, trt, post_id) %>%
      mutate(p_bar_diff = p_bar_cum - last(p_bar_cum), p2_bar_diff = p2_bar_cum - last(p2_bar_cum),
             int_id = (1:n()) * (nint %/% stan_datalist$int_thin)) %>%
      # remove final difference (as always zero)
      filter(int_id != nint)

    # Reference convergence rates
    convdat <- bind_rows(tibble(x = 1:nint, y = x^-1, ord = "O(N^-1)"),
                         tibble(x = 1:nint, y = x^-0.5, ord = "O(N^-0.5)"))

    gg_intplot <- ggplot(mlnmr_int_cum, aes(y = p_bar_diff, x = int_id)) +
      geom_violin(aes(group = int_id), scale = "width", fill = "grey90", size = 1/.pt) +
      coord_cartesian(ylim = range(mlnmr_int_cum$p_bar_diff)) +
      facet_grid(study + trt~.) +
      guides(colour = FALSE, linetype = FALSE) +
      xlab("Number of integration points")

    print(
    gg_intplot +
      geom_line(aes(y = y, x = x, lty = ord, colour = ord), convdat, size = 2/.pt, alpha = 0.7) +
      geom_line(aes(y = -y, x = x, lty = ord, colour = ord), convdat, size = 2/.pt, alpha = 0.7) +
      ylab(expression("Relative difference in"~bar(p)))
    )

    print(
    gg_intplot +
      aes(y = p2_bar_diff) +
      geom_line(aes(y = y, x = x, lty = ord, colour = ord), convdat, size = 2/.pt, alpha = 0.7) +
      geom_line(aes(y = -y, x = x, lty = ord, colour = ord), convdat, size = 2/.pt, alpha = 0.7) +
      coord_cartesian(ylim = range(mlnmr_int_cum$p2_bar_diff)) +
      ylab(expression("Relative difference in"~bar(p^2))) %>%
      print()
    )
  }

  # Get contrast estimates in each target population

  # Samples of beta2 (shared B and C EM coefficient for each covariate) and gamma
  psamp <- rstan::extract(mlnmr_stan, c("beta2", "gamma"))

  # Mean covariate values in each target population
  popmeans <-
    bind_rows(ipd_x_temp, agd_x_temp) %>%
    group_by(!! studyvar) %>%
    do(map_dfc(., function(x, N) (x %*% N)/sum(N), N = .$.n)) %>%
    select(!! studyvar, !! Xnames)

  # Centre
  popmeans[, Xnames] <- imap(popmeans[, Xnames], ~.x - gmeans[.y])

  # Contrast estimates in each population
  contrs <- popmeans %>%
    do(EMtemp = drop(tcrossprod(psamp$beta2, as.matrix(.[, Xnames])))) %>%
    transmute(!! studyvar,
              d_AB = list(EMtemp + psamp$gamma[, 1]),
              d_AC = list(EMtemp + psamp$gamma[, 2]),
              d_BC = list(psamp$gamma[, 2] - psamp$gamma[, 1])) %>%
    unnest() %>%
    group_by(!! studyvar) %>%
    do(broom::tidyMCMC(select(., starts_with("d_")), conf.int = TRUE))

  # Return estimates
  return(contrs)
}

#########################################################################################
# qdist : Helper function for transforming Sobol points to integration points.
#########################################################################################
qdist <- function(x_base, dist = c("normal", "gamma"), agd, xpoints) {
  # Check dist
  dist <- match.arg(dist)

  # Get mean and sd
  mx <- pull(agd, paste0(x_base, "_mean"))
  sx <- pull(agd, paste0(x_base, "_sd"))

  if (dist == "normal") {
    tibble(!! x_base := qnorm(xpoints, mx, sx))
  } else if (dist == "gamma") {
    tibble(!! x_base := qgamma(xpoints, (mx / sx)^2, mx / sx^2))
  }
}

#########################################################################################
# get_qr_inits : Function to generate sensible initial values on the QR scale when using
#                the two-parameter Binomial approximation.
#
# NOTE: Not required in Stan versions >2.18, as Stan seems to pick initial values better
#########################################################################################

get_qr_inits <- function(chains = 1,   # Number of chains to get inits for
                         R,   # R matrix from QR decomposition
                         X,   # Combined design matrix
                         data,   # Data for Stan model
                         link = "logit",   # Link function to use (logit/probit)
                         init_r = 2,  # Radius of random uniform inits on natural scale
                         maxiter = 1000,   # Maximum number of iterations before giving up
                         MLE = TRUE   # Initialise around a crude MLE parameter fit?
){
  # Parameter checks
  if (length(chains) > 1 | chains != trunc(chains)) stop("chains argument should be length 1 integer.")

  if (ncol(R) != nrow(R)) stop("R should be a square matrix.")
  np <- ncol(R)
  if (ncol(X) != np) stop("Number of parameters in R and in X do not match.")

  if (!is.numeric(init_r)) stop("init_r should be numeric.")
  else if (length(init_r) == 1) init_r <- rep(init_r, np)
  else if (length(init_r) != np) stop("init_r should be length 1 or the number of parameters.")
  init_r <- abs(init_r)

  if (! link %in% c("logit", "probit")) stop("Only logit and probit link functions supported for now.")

  if (MLE) {
    # Use rough glm fit as a starting point for initial values
    glmfit <- glm(cbind(y1, y0) ~ X -1, family = binomial(link = link),
                  data = data_frame(y1 = c(data$y, rep(data$ag_r, each = data$nint)),
                                    y0 = c(1 - data$y, rep(data$ag_n - data$ag_r, each = data$nint))),
                  weights = c(rep(data$nint, data$ni_ipd), rep(1, data$ni_agd * data$nint)))

    init_around <- coef(glmfit)
    names(init_around) <- NULL
  } else {
    init_around <- rep(0, np)
  }

  # Attempt to generate valid initial values
  qr_inits <- vector("list", chains)
  found <- rep(FALSE, chains)

  X_ipd <- X[1:data$ni_ipd, ]
  X_agg <- X[-(1:data$ni_ipd), ]

  for (i in 1:chains) {
    iter <- 1
    while (iter <= maxiter & !found[i]) {
      # cat("Attempt ", iter, " of ", maxiter, ".\r", sep = "")

      # Generate uniform initial values in [-init_r, init_r] about init_around for natural parameters
      raw_init <- runif(np, -init_r, init_r) + init_around

      # Check whether nprime >= ag_r for all AgD points
      if (link == "logit") p_ii <- plogis(X_agg %*% raw_init)
      else if (link == "probit") p_ii <- pnorm(X_agg %*% raw_init)

      p_ii_mat <- matrix(p_ii, nrow = data$nint, byrow = FALSE)

      p_bar <- colMeans(p_ii_mat)
      p2_bar <- colMeans(p_ii_mat^2)

      nprime <- data$ag_n * p_bar^2 / p2_bar
      pprime <- p2_bar / p_bar

      # Check whether IPD likelihood is non-zero
      if (link == "logit") p_ipd <- plogis(X_ipd %*% raw_init)
      else if (link == "probit") p_ipd <- pnorm(X_ipd %*% raw_init)

      if (all(nprime >= data$ag_r) & all(p_ipd > .Machine$double.eps &
                                         p_ipd < 1 - .Machine$double.eps)
      ) {
        # Transform inits onto QR scale
        # Note that Stan requires a list of named lists
        qr_inits[[i]] <- list(beta_tilde = drop(R %*% raw_init))
        attr(qr_inits[[i]], "raw_init") <- raw_init
        attr(qr_inits[[i]], "nprime") <- nprime
        attr(qr_inits[[i]], "pprime") <- pprime
        found[i] <- TRUE
      }

      iter <- iter + 1
    }
    if (!found[i]) {
      qr_inits[[i]] <- list(beta_tilde = rep(NA, np))
      attr(qr_inits[[i]], "raw_init") <- NA
      attr(qr_inits[[i]], "nprime") <- NA
      attr(qr_inits[[i]], "pprime") <- NA
    }
  }

  if (any(!found)) {
    warning("Valid intial values could not be found for some chains. Try increasing maxiter, or reducing init_r.",
            call. = FALSE)
  }
  qr_inits
}

#########################################################################################
# stan_binomial_dic : Calculate DIC of a binomial model fitted in Stan
#########################################################################################
stan_binomial_dic <- function(stanfit,  # Stan object
                              resdev = "resdev",  # Residual deviance parameter
                              fitted = "rhat",  # Fitted number of events
                              r,  # Observed number of events
                              n) {  # Number of individuals
  # Basic parameter checks
  if (!inherits(stanfit, "stanfit")) stop("Argument stanfit should be a stanfit object.")
  if (length(r) != length(n)) stop("Check data, arguments r and n should match in length.")

  # Posterior means of residual deviance and fitted values
  resdev <- colMeans(rstan::extract(stanfit, resdev)[[1]])
  fitted <- colMeans(rstan::extract(stanfit, fitted)[[1]])

  # More checks
  if (length(resdev) != length(r)) stop("Number of observations in stan model do not match r and n.")

  # Leverages
  resdevfit <- 2 * (ifelse(r > .Machine$double.eps, r * log(r / fitted), 0) +
                      ifelse(n - r > .Machine$double.eps, (n - r) * log((n - r) / (n - fitted)), 0))
  leverage <- resdev - resdevfit

  # Effective number of parameters
  pD <- sum(leverage)

  # DIC
  DIC <- sum(resdev) + pD

  # Print
  message("Residual deviance: ", sum(resdev), " on ", length(r), " data points")
  message("               pD: ", pD)
  message("              DIC: ", DIC)

  # Return calculations invisibly
  invisible(list(DIC = DIC, pD = pD, resdev = sum(resdev), leverage = leverage))
}


#########################################################################################
# Modified check functions from rstan (to give warnings)
#########################################################################################
warn_divergences <- function (object) {
  divergent <- rstan:::sampler_param_vector(object, "divergent__")
  n <- sum(divergent)
  N <- length(divergent)
  if (n == 0) {
    message(sprintf("%s of %s iterations ended with a divergence.",
                    n, N))
  }
  else {
    warning(sprintf("%s of %s iterations ended with a divergence (%s%%).",
                    n, N, 100 * n/N), call. = FALSE)
  }
}

warn_treedepth <- function (object) {
  max_depth <- object@stan_args[[1]]$control$max_treedepth
  if (is.null(max_depth)) {
    max_depth <- 10
  }
  treedepths <- rstan:::sampler_param_vector(object, "treedepth__")
  n <- sum(treedepths == max_depth)
  N <- length(treedepths)
  if (n == 0) {
    message(sprintf("%s of %s iterations saturated the maximum tree depth of %s.",
                    n, N, max_depth))
  }
  else {
    warning(sprintf("%s of %s iterations saturated the maximum tree depth of %s (%s%%).",
                    n, N, max_depth, 100 * n/N), call. = FALSE)
  }
}
