# Supplementary material for: Assessing the performance of population adjustment methods for anchored indirect comparisons: A simulation study
Source: Stat Med. 2020 Oct 4;39(30):4885–911. doi: 10.1002/sim.8759 (PMC8690023; doi:10.1002/sim.8759)
Supplement: Supplementary file 2 — Appendix [file SIM-39-4885-s002.zip › ML-NMR_logit_indep_numint_oneparbin_qr_NOCHECKS.stan]

// ML-NMR for logistic regression
//
// This code is not intended as a general implementation of ML-NMR, as it has 
// been heavily optimised for the controlled environment of the simulation study
// by removing additional checks and outputs which would be desired in regular 
// use.
//
// Assessing the performance of population adjustment methods for anchored 
// indirect comparisons: A simulation study.
//   Phillippo DM, Dias S, Ades AE, Welton NJ
//
data {
  // -- Constants --
  int<lower=1> ns_ipd; // number of IPD studies
  int<lower=1> ns_agd; // number of AgD studies
  int<lower=1> ni_ipd; // total number of IPD individuals
  int<lower=2> ni_agd; // total number of AgD data points
  int<lower=1> nt; // number of treatments
  int<lower=1> nint; // number of samples for numerical integration
  int<lower=0> nPV; // number of prognostic variables
  int<lower=0> nEM; // number of effect modifier *interactions* (NOT number of EMs!)

  // -- IPD --
  int<lower=0, upper=1> y[ni_ipd]; // binary outcome

  // -- AgD --
  int<lower=0> ag_n[ni_agd]; // outcome denominator
  int<lower=0> ag_r[ni_agd]; // outcome numerator

  // -- Thin QR decomposition --
  matrix[ni_ipd + nint * ni_agd, ns_ipd + ns_agd + nPV + nEM + (nt - 1)] Q;
  matrix[ns_ipd + ns_agd + nPV + nEM + (nt - 1), ns_ipd + ns_agd + nPV + nEM + (nt - 1)] R_inv;

  // -- Prior SD --
  real<lower=0> priorsd;
}
transformed data {
  // Total number of parameters and data points
  int totnpar = ns_ipd + ns_agd + nPV + nEM + (nt - 1);
  int totni = ni_ipd + nint * ni_agd;

  // Split Q matrix into IPD and AgD rows
  matrix[ni_ipd, totnpar] Q_ipd = Q[1:ni_ipd];
  matrix[nint * ni_agd, totnpar] Q_agd = Q[(ni_ipd + 1):totni];

  // Priors on transformed QR scale
  // Equivalent to allbeta ~ normal(0, 100), but avoids warnings about Jacobian adjustments
  vector[totnpar] beta_tilde_mu0 = rep_vector(0, totnpar);
  matrix[totnpar, totnpar] beta_tilde_sigma0 = priorsd^2 * crossprod(R_inv);
}
parameters {
  // Parameters on QR scale
  vector[totnpar] beta_tilde;
}
model {
  // -- Likelihood parameters --
  vector[ni_ipd] eta = Q_ipd * beta_tilde; // IPD linear predictor

  // -- AgD integration --
  vector[nint * ni_agd] p_ii = inv_logit(Q_agd * beta_tilde);
  vector[ni_agd] p_bar;

  // -- Priors --
  beta_tilde ~ multi_normal(beta_tilde_mu0, beta_tilde_sigma0);

  // -- IPD likelihood --
  y ~ bernoulli_logit(eta);

  // -- AgD likelihood --
  for (i in 1:ni_agd) {
      p_bar[i] = mean(p_ii[(1 + (i-1)*nint):(i*nint)]);
  }
  ag_r ~ binomial(ag_n, p_bar);
}
generated quantities {
  // -- Back-transformed parameters --
  vector[totnpar] allbeta = R_inv * beta_tilde;
  // Study baselines
  vector[ns_ipd + ns_agd] beta0 = allbeta[1:(ns_ipd + ns_agd)];
  // Treatment effects
  vector[nt - 1] gamma = allbeta[(ns_ipd + ns_agd +1):(ns_ipd + ns_agd + nt - 1)];
  // Prognostic variables
  vector[nPV] beta1 = allbeta[(ns_ipd + ns_agd + nt):(ns_ipd + ns_agd + nt - 1 + nPV)];
  // EM interactions
  vector[nEM] beta2 = allbeta[(ns_ipd + ns_agd + nt + nPV):totnpar];
}
