# Supplementary material for: Assessing the performance of population adjustment methods for anchored indirect comparisons: A simulation study
Source: Stat Med. 2020 Oct 4;39(30):4885–911. doi: 10.1002/sim.8759 (PMC8690023; doi:10.1002/sim.8759)
Supplement: Supplementary file 2 — Appendix [file SIM-39-4885-s002.zip › README.txt]

###############################################################################
# Assessing the performance of population adjustment methods for anchored 
# indirect comparisons: A simulation study.
#   Phillippo DM, Dias S, Ades AE, Welton NJ
###############################################################################


The simulation study code is designed to be run on a computing cluster. For 
example, the script file `sim_submit.sh` may be used to submit jobs via qsub. 
This simulation study performs parallelisation using MPI.

Example workflow:
 1. Edit `sim_submit.sh` to specify the simulation scenario `sim_name`
 2. Submit job via qsub
 3. Repeat 1-2 for each scenario set a, bc, d, ef, ghi
 4. Analyse simulations using `analyse_simulation.R`

Simulations may be run interactively in a local R session (e.g. for testing) via
the R script `run_simulation.R`.


## Environment details
On the computing cluster, the following modules were loaded:
 - languages/R-3.4.1-ATLAS
 - openmpi/open64/64/1.6.5

The ML-NMR models were run in `rstan` version 2.17.3.
