# Supplementary material for: Assessing the performance of population adjustment methods for anchored indirect comparisons: A simulation study
Source: Stat Med. 2020 Oct 4;39(30):4885–911. doi: 10.1002/sim.8759 (PMC8690023; doi:10.1002/sim.8759)
Supplement: Supplementary file 2 — Appendix [file SIM-39-4885-s002.zip › run_simulation.R]

###############################################################################
# Run Simulation Study
# 
# Assessing the performance of population adjustment methods for anchored 
# indirect comparisons: A simulation study.
#   Phillippo DM, Dias S, Ades AE, Welton NJ
###############################################################################

require(simsalapar)
require(tidyverse)
require(purrr)
require(hms)
require(copula)
require(rstan)

# Set remote packages
remote_pkgs <- c("simsalapar", "rstan", "copula", "dplyr", "purrr", "tidyr")

# Get arguments passed from command line arguments
cmdarg <- commandArgs(trailingOnly = TRUE)
names(cmdarg) <- gsub("^(\\w+)=(.*)$", "\\1", cmdarg)
cmdarg <- as.list(gsub("^(\\w+)=(.*)$", "\\2", cmdarg))

if (!is_empty(cmdarg)) {
  cat("Arguments passed from command line:\n")
  str(cmdarg)
}

# Define simulation parameters ------------------------------------------------

# Simulation parameters are stored in a named list, corresponding to each setup
# in the simulation study plan.
source("./simulation_parameters.R")

# View all defined simulation setups
# map(sim_par_list, mkGrid)

# Pick out simulation setup for this run, from command line argument in batch
if (!is.null(cmdarg$sim_name)) {
  sim_name <- cmdarg$sim_name
} else {
  if (interactive()) { # For interactive testing, can set scenario here instead
    sim_name <- "a"
  } else {
    stop("No sim_name specified in command line call.")
  }
}
if (! sim_name %in% names(sim_par_list)) stop("Invalid sim_name, no match in sim_par_list.")
sim_vlist <- sim_par_list[[sim_name]]

# View the chosen parameter list
getEl(sim_vlist)

# Number of threads to use for ML-NMR and MAIC
if (!is.null(cmdarg$nthread)) {
  nthread <- as.integer(cmdarg$nthread)
} else {
  nthread <- 4
}

# Set number of slaves to use. Since ML-NMR and MAIC are themselves parallel
# and running on nthread threads, use total cores / nthread.
if (!interactive()) {
  sz <- Rmpi::mpi.universe.size()
  cat("mpi.universe.size is", sz, "\n")
  nslaves <- (if (sz <= 1) parallel::detectCores() else sz) %/% nthread
} else {
  nslaves <- parallel::detectCores() %/% nthread
}
cat("Will spawn", nslaves, "slaves.\n")

# Define test methods ---------------------------------------------------------

# Read in methods functions
source("./ML-NMR_functions.R")
source("./MAIC_functions.R")
source("./STC_functions.R")
source("./Bucher_functions.R")

# Read in doOne
source("./simulation_functions.R")

# Test doOne on a single subjob
# testsub <- subjob(1, mkGrid(sim_vlist), get.nonGrids(sim_vlist)[["nonGrids"]],
#                   n.sim = 1, seed = 1234, doOne = doOne, inner_ncores = nthread)

# Run simulation --------------------------------------------------------------

# Compile Stan model (or read from disk)
# Do this here (rather than within doMLNMR) for speed and to hopefully avoid segfaults
mlnmr_stanmod <- stan_model("./ML-NMR_logit_indep_numint_oneparbin_qr_NOCHECKS.stan",
                            save_dso = TRUE, auto_write = TRUE)

# Set/get L'Ecuyer-CMRG seeds
seedfile <- file.path("sim_out", paste0(sim_name, "_LEseeds.rds"))
if (file.exists(seedfile)) {
  message("Reading seeds from file ", seedfile)
  seedList <- readRDS(seedfile)
} else {
  LE.seed <- trunc(runif(6, 1, 100))
  cat("Using L'Ecuyer seed vector:", LE.seed, "\n")
  set.seed(LE.seed, kind = "L'Ecuyer-CMRG")
  seedList <- LEseeds(get.n.sim(sim_vlist))

  saveRDS(seedList, seedfile)
}

if (interactive()) {
  sim_out <- doLapply(sim_vlist,
                     #sfile = file.path("sim_out", paste0(sim_name, ".rds")),
                     doOne = doOne, seed = seedList, inner_ncores = nthread,
                     mlnmr_stanmod = mlnmr_stanmod,
                     monitor = TRUE)
} else {
  # Have to pass packages and functions manually to Rmpi slaves, so start mpi
  # cluster ourselves rather than letting doRmpi handle this
  Rmpi::mpi.spawn.Rslaves(nslaves = nslaves)
  # Note: doRmpi should close the slaves itself

  # Load packages
  Rmpi::mpi.bcast.Robj2slave(remote_pkgs)
  Rmpi::mpi.remote.exec(lapply(remote_pkgs, require, character.only = TRUE))

  # Load required functions on slaves also
  Rmpi::mpi.remote.exec(source("./ML-NMR_functions.R"))
  Rmpi::mpi.remote.exec(source("./MAIC_functions.R"))
  Rmpi::mpi.remote.exec(source("./STC_functions.R"))
  Rmpi::mpi.remote.exec(source("./Bucher_functions.R"))

  # Run simulation
  sim_out <- doRmpi(sim_vlist,
                    sfile = file.path("sim_out", paste0(sim_name, ".rds")),
                    doOne = doOne, seed = seedList, inner_ncores = nthread,
                    nslaves = nslaves, mlnmr_stanmod = mlnmr_stanmod,
                    exports = c("nthread", "mlnmr_stanmod"),
                    monitor = TRUE)
}

# Check output ----------------------------------------------------------------
# Get list of grid variables
gridvars <- names(getEl(sim_vlist, "grid"))

# Summarise errors, warnings, and computation time
sim_error <- getArray(sim_out, "error")
sim_warning <- getArray(sim_out, "warning")
sim_time <- getArray(sim_out, "time")

cat("There were ",
    sum(sim_error), " (", mean(sim_error)*100, "%) errors and ",
    sum(sim_warning), " (", mean(sim_warning)*100, "%) warnings.\n", sep = "")

cat("Total computation time was ", format(hms(sum(sim_time)/1000)), ".\n", sep = "")
cat("Average time per iteration was ", format(hms(mean(sim_time)/1000)), ".\n", sep = "")

# Tabulate
full_join(array2df(sim_error) %>% rename(error = value),
          array2df(sim_warning) %>% rename(warning = value)) %>%
  full_join(array2df(sim_time) %>% rename(time = value) %>% mutate(time = hms(time/1000))) %>%
  group_by_at(gridvars) %>%
  summarise(Errors = sum(error), Warnings = sum(warning),
            `Total time` = sum(time), `Mean time` = mean(time))

# Print out all warnings and errors
discard(map(sim_out, "warning"), is.null)
discard(map(sim_out, "error"), is.null)

# Calculate performance statistics --------------------------------------------
# Create a tidy data frame with the estimates (and SE, CrI) for each method and
# grid variable

numeric_grids <- c("N", "overlap")
character_grids <- c("co_rel", "X_AB_dist", "X_AC_dist")
list_grids <- c("EM_strength", "X_corr")

sim_res <- getArray(sim_out, "value") %>%
  array2df() %>% as_tibble() %>%
  spread(key = est, value = value) %>%
  # Un-factor grid variables
  mutate_at(c("n.sim",
              intersect(numeric_grids, gridvars)),
            ~as.numeric(levels(.))[.]) %>%
  mutate_at(c("tpop", "contr",
              intersect(c(list_grids, character_grids), gridvars)),
            as.character)

# Get the truth
truthdat <- doLapply(list_modify(sim_vlist, n.sim = list(value = 1)),
                     doOne = doOne, check = FALSE, doAL = FALSE, truth = TRUE) %>%
  map("value") %>%
  {mutate(mkGrid(sim_vlist), truthlist = .)} %>%
  unnest(truthlist, .drop = FALSE) %>%
  # Expand out any list grids to match the result of array2df above
  mutate_at(intersect(list_grids, gridvars), simsalapar:::forMat)

# Join, calculate bias, empirical SE, MSE, model SE, coverage
sim_stats <-
  full_join(sim_res, truthdat) %>%
  group_by_at(vars("method", "allEM", "tpop", "contr", !!! gridvars)) %>%
  summarise(bias = mean(est - truth), bias_mcse = sd(est) / sqrt(n()),
            pctbias = mean(est / truth - 1),
            empSE = sd(est), empSE_mcse = empSE / sqrt(2 * (n() - 1)),
            MSE = mean((est - truth)^2),
            modSE = sqrt(mean(se^2)),
            coverage = mean(lo <= truth & hi >= truth),
            missing_est = sum(is.na(est)),
            missing_se = sum(is.na(se)),
            missing_ci = sum(is.na(lo) | is.na(hi)))

if (!interactive()) print(sim_stats, n = Inf)

# Are any MCSE of the primary statistics > 5% of the value?
cat("There were",
        sum(sim_stats$bias_mcse > 0.05 * abs(sim_stats$bias), na.rm = TRUE),
        "values of bias_mcse > 5% of bias.\n")

cat("There were",
        sum(sim_stats$empSE_mcse > 0.05 * sim_stats$empSE, na.rm = TRUE),
        "values of empSE_mcse > 5% of empSE.\n")

# Exit
if (!interactive()) Rmpi::mpi.quit()
