# Supplementary material for: Assessing the performance of population adjustment methods for anchored indirect comparisons: A simulation study
Source: Stat Med. 2020 Oct 4;39(30):4885–911. doi: 10.1002/sim.8759 (PMC8690023; doi:10.1002/sim.8759)
Supplement: Supplementary file 2 — Appendix [file SIM-39-4885-s002.zip › simulation_functions.R]

#########################################################################################
# Simulation functions
# 
# Assessing the performance of population adjustment methods for anchored 
# indirect comparisons: A simulation study.
#   Phillippo DM, Dias S, Ades AE, Welton NJ
#########################################################################################

# Define the function doOne, which simsalapar then parallelises over
doOne <- function(N,
                  EM_strength,
                  overlap,
                  co_rel,
                  X_AB_dist, X_AC_dist,
                  X_corr,
                  method,
                  allEM,
                  tpop,
                  contr,
                  est,
                  # Number of cores to use
                  inner_ncores = 4,
                  # Additional argument lists passed on to methods
                  arg_mlnmr = NULL,
                  arg_maic = NULL,
                  arg_stc = NULL,
                  # Compiled Stan model
                  mlnmr_stanmod = NULL,
                  # Return a data frame of true values, instead of simulating
                  # and running methods?
                  truth = FALSE,
                  # Return copula function for each population, instead?
                  get_cop = FALSE,
                  # Return data sets instead
                  get_data = FALSE) {

  # Some grid vars may need flattening, if specified as a list of named vectors
  EM_strength <- simplify(EM_strength)
  X_corr <- simplify(X_corr)

  # Simulate covariates -------------------------------------------------------
  n_X <- 2

  # Set mean and sd based on overlap
  x1_AB_mean <- 1
  x1_AB_sd <- 0.25
  x2_AB_mean <- 0.5
  x2_AB_sd <- 0.1

  x1_AC_mean <- x1_AB_mean * (1.1 + (1 - overlap)^n_X)
  x1_AC_sd <- x1_AB_sd * 0.75
  x2_AC_mean <- x2_AB_mean * (1.1 + (1 - overlap)^n_X)
  x2_AC_sd <- x2_AB_sd * 0.75

  # Set covariate distribution
  qX <- function(u, mean, sd, dist = c("normal", "gamma")) {
    dist <- match.arg(dist)
    if (dist == "normal") {
      qnorm(u, mean, sd)
    } else if (dist == "gamma") {
      qgamma(u, (mean / sd)^2, mean / sd^2)
    }
  }

  # Use the inverse CDF approach to incorporate correlations with a Gaussian copula
  copAB <- normalCopula(X_corr["AB"], dim = n_X, dispstr = "un")
  copAC <- normalCopula(X_corr["AC"], dim = n_X, dispstr = "un")

  ipd_AB <-
    as_tibble(cCopula(matrix(runif(n_X * N), ncol = n_X), copAB, inverse = TRUE)) %>%
    setNames(paste0("u", 1:n_X)) %>%
    mutate(studyn = 1,
           trtn = rep(c(1, 2), each = N/2),
           x1 = qX(u1, x1_AB_mean, x1_AB_sd, X_AB_dist),
           x2 = qX(u2, x2_AB_mean, x2_AB_sd, X_AB_dist))

  ipd_AC <-
    as_tibble(cCopula(matrix(runif(n_X * N), ncol = n_X), copAC, inverse = TRUE)) %>%
    setNames(paste0("u", 1:n_X)) %>%
    mutate(studyn = 2,
           trtn = rep(c(1, 3), each = N/2),
           x1 = qX(u1, x1_AC_mean, x1_AC_sd, X_AC_dist),
           x2 = qX(u2, x2_AC_mean, x2_AC_sd, X_AC_dist))

  # If get_cop > 0, return a copula function which can be used to draw
  # samples from the joint distribution in each population (useful for graphics
  # and calculating overlap).
  if (get_cop) {
    u <- randtoolbox::sobol(get_cop, dim = n_X)

    uuAB <- cCopula(u, copAB, inverse = TRUE)
    uuAC <- cCopula(u, copAC, inverse = TRUE)

    return(bind_rows(
      tibble(x1 = qX(uuAB[,1], x1_AB_mean, x1_AB_sd, X_AB_dist),
             x2 = qX(uuAB[,2], x2_AB_mean, x2_AB_sd, X_AB_dist),
             dens = dCopula(uuAB, copAB),
             tpop = "AB"),
      tibble(x1 = qX(uuAC[,1], x1_AC_mean, x1_AC_sd, X_AC_dist),
             x2 = qX(uuAC[,2], x2_AC_mean, x2_AC_sd, X_AC_dist),
             dens = dCopula(uuAC, copAC),
             tpop = "AC")
    ))
  }
  
  # Simulate outcomes ---------------------------------------------------------

  # Set covariate-outcome relationship
  mX <- function(x, type = c("linear", "non-linear"), mean = NULL, sd = NULL) {
    # When type is non-linear, specify a sigmoid relationship which is approx. y = x
    # within mean +- 2*sd
    type <- match.arg(type)
    if (type == "linear") x
    else 8*sd * (plogis(x, mean, 2*sd) - 0.5) + 1
    # Could use 4*sd here for better linearity within range, but then the non-linearity
    # out of range is not so substantial
  }

  # Set reference log odds
  mu_AB <- 1
  mu_AC <- 1.5

  # Set treatment effects
  gamma_B <- -2
  gamma_C <- -1.5

  # Set EM interactions
  # Defined as log OR change in treatment effect per covariate sd in AB study
  beta2_B1 <- EM_strength["B"] / x1_AB_sd
  beta2_B2 <- EM_strength["B"] / x2_AB_sd
  beta2_C1 <- EM_strength["C"] / x1_AB_sd
  beta2_C2 <- EM_strength["C"] / x2_AB_sd

  # If truth = TRUE, we aren't doing any simulations - just return the true
  # values of the contrasts in each population
  if (truth) {
    # We need to know the mean of m(X), to plug in to the linear predictor. When
    # m(X) = X, this is trivial. Otherwise, use numerical integration.
    mXbar <- function(x_mean, x_sd, dist = c("normal", "gamma"),
                      type = c("linear", "non-linear"), mean = NULL, sd = NULL) {
      type <- match.arg(type)
      dist <- match.arg(dist)

      if (type == "linear") return(x_mean)
      else {
        # Define density of X to integrate over
        dX <- function(x) {
          if (dist == "normal") {
            dnorm(x, x_mean, x_sd)
          } else if (dist == "gamma") {
            dgamma(x, (x_mean / x_sd)^2, x_mean / x_sd^2)
          }
        }

        # Define integrand function
        int_me <- function(x) {
          mX(x, type, mean, sd) * dX(x)
        }

        x_bar <- integrate(int_me, lower = if (type == "gamma") {0} else {-Inf}, upper = Inf)
        return(x_bar$value)
      }
    }

    truthdat <- data_frame(
      .tpop = rep(tpop, each = length(contr)),
      .contr = rep(contr, times = length(tpop)),
      x1_mean = case_when(.tpop == "AB" ~ x1_AB_mean,
                          .tpop == "AC" ~ x1_AC_mean),
      x2_mean = case_when(.tpop == "AB" ~ x2_AB_mean,
                          .tpop == "AC" ~ x2_AC_mean),
      x1_sd = case_when(.tpop == "AB" ~ x1_AB_sd,
                        .tpop == "AC" ~ x1_AC_sd),
      x2_sd = case_when(.tpop == "AB" ~ x2_AB_sd,
                        .tpop == "AC" ~ x2_AC_sd),
      x_dist = case_when(.tpop == "AB" ~ X_AB_dist,
                         .tpop == "AC" ~ X_AC_dist)) %>%
      rowwise() %>%
      mutate(
        mx1barB = mXbar(x1_mean - x1_AB_mean, x1_sd, x_dist, co_rel, 0, x1_AB_sd),
        mx2barB = mXbar(x2_mean - x2_AB_mean, x2_sd, x_dist, co_rel, 0, x2_AB_sd),
        mx1barC = mXbar(x1_mean - x1_AC_mean, x1_sd, x_dist, co_rel, x1_AB_mean - x1_AC_mean, x1_AB_sd),
        mx2barC = mXbar(x2_mean - x2_AC_mean, x2_sd, x_dist, co_rel, x2_AB_mean - x2_AC_mean, x2_AB_sd),
        truth = case_when(.contr == "d_AB" ~ mx1barB * beta2_B1 + mx2barB * beta2_B2 + gamma_B,
                          .contr == "d_AC" ~ mx1barC * beta2_C1 + mx2barC * beta2_C2 + gamma_C,
                          .contr == "d_BC" ~ #mx1bar * (beta2_C1 - beta2_B1) +
                                             #mx2bar * (beta2_C2 - beta2_B2) +
                                             mx1barC * beta2_C1 - mx1barB * beta2_B1 +
                                             mx2barC * beta2_C2 - mx2barB * beta2_B2 +
                                             gamma_C - gamma_B
                         )
      ) %>%
      ungroup() %>%
      rename(tpop = .tpop, contr = .contr)

    return(truthdat)
  }

  # Generate binary outcomes with logit link
  ipd_AB <- ipd_AB %>%
    mutate(theta = case_when(trtn == 1 ~ mu_AB,
                             trtn == 2 ~ mu_AB +
                               mX(x1 - x1_AB_mean, co_rel, 0, x1_AB_sd) * beta2_B1 +
                               mX(x2 - x2_AB_mean, co_rel, 0, x2_AB_sd) * beta2_B2 +
                               gamma_B),
           y = if_else(runif(n()) > (1 - plogis(theta)), 1, 0))

  ipd_AC <- ipd_AC %>%
    mutate(theta = case_when(trtn == 1 ~ mu_AC,
                             trtn == 3 ~ mu_AC +
                               # NOTE: non-linear relationship defined wrt AB pop
                               mX(x1 - x1_AC_mean, co_rel, x1_AB_mean - x1_AC_mean, x1_AB_sd) * beta2_C1 +
                               mX(x2 - x2_AC_mean, co_rel, x2_AB_mean - x2_AC_mean, x2_AB_sd) * beta2_C2 +
                               gamma_C),
           y = if_else(runif(n()) > (1 - plogis(theta)), 1, 0))

  # Aggregate AC study
  agd_AC <- ipd_AC %>%
    group_by(studyn, trtn) %>%
    summarise(r = sum(y), N = n(),
              x1_mean = mean(x1), x1_sd = sd(x1),
              x2_mean = mean(x2), x2_sd = sd(x2))

  if (get_data) {
    return(list(ipd_AB = ipd_AB, agd_AC = agd_AC))
  }

  # Apply each method ---------------------------------------------------------

  # Set up results array with dimensions for:
  #  - Methods (ML-NMR, STC, MAIC, Bucher)
  #  - EMs used (all, one missing)
  #  - Target population (AB, AC, external)
  #  - Estimate (estimate, se, CrI lower, CrI upper)
  res <- array(NA_real_,
               dim = c(length(method), length(allEM),
                       length(tpop), length(contr), length(est)),
               dimnames = list(method = method, allEM = allEM,
                               tpop = tpop, contr = contr, est = est))

  # Invoke each method, catching errors and warnings with tryCatch.W.E so that
  # failures in one method don't throw away all results.

  # In the absence of a better option, for now errors will be demoted to
  # warnings to be caught by simsalapar. If we use sensible prefixes, we should
  # still be able to parse these later.

  warntxt <- ""

  ## ML-NMR -------------------------------------------------------------------
  if ("ML-NMR" %in% method) {
    ### All EMs
    if ("all" %in% allEM) {
      argl_mlnmr_all <- list(ipd = ipd_AB, agd = agd_AC,
                             ipd_x = vars(x1, x2), agd_x_dist = rep(X_AC_dist, 2),
                             priorsd = 100,
                             chains = inner_ncores, mlnmr_stanmod = mlnmr_stanmod)

      if (!is.null(arg_mlnmr))
        argl_mlnmr_all <- list_modify(argl_mlnmr_all, !!! arg_mlnmr)

      res_mlnmr_all <- tryCatch.W.E(do.call(doMLNMR, argl_mlnmr_all))

      if (inherits(res_mlnmr_all$value, "error")) {
        # Report errors
        warntxt <- paste(warntxt, "\nCAUGHT ERROR with ML-NMR all:",
                         res_mlnmr_all$value)
      } else {
        res["ML-NMR", "all", "AB", , ] <- res_mlnmr_all$value %>%
          ungroup() %>% filter(studyn == 1) %>%
          select(estimate, std.error, conf.low, conf.high) %>%
          unlist()

        res["ML-NMR", "all", "AC", , ] <- res_mlnmr_all$value %>%
          ungroup() %>% filter(studyn == 2) %>%
          select(estimate, std.error, conf.low, conf.high) %>%
          unlist()

        # Report any warnings
        if (!is.null(res_mlnmr_all$warning))
          warntxt <- paste(warntxt, "\nWARNING with ML-NMR all:",
                           res_mlnmr_all$warning)
      }
    }

    ### Missing EM
    if ("missing" %in% allEM) {
      argl_mlnmr_miss <- list(ipd = ipd_AB, agd = agd_AC,
                              ipd_x = vars(x1), agd_x_dist = X_AC_dist,
                              priorsd = 100,
                              chains = inner_ncores, mlnmr_stanmod = mlnmr_stanmod)

      if (!is.null(arg_mlnmr))
        argl_mlnmr_miss <- list_modify(argl_mlnmr_miss, !!! arg_mlnmr)

      res_mlnmr_miss <- tryCatch.W.E(do.call(doMLNMR, argl_mlnmr_miss))

      if (inherits(res_mlnmr_miss$value, "error")) {
        # Report errors
        warntxt <- paste(warntxt, "\nCAUGHT ERROR with ML-NMR missing:",
                         res_mlnmr_miss$value)
      } else {
        res["ML-NMR", "missing", "AB", , ] <- res_mlnmr_miss$value %>%
          ungroup() %>% filter(studyn == 1) %>%
          select(estimate, std.error, conf.low, conf.high) %>%
          unlist()

        res["ML-NMR", "missing", "AC", , ] <- res_mlnmr_miss$value %>%
          ungroup() %>% filter(studyn == 2) %>%
          select(estimate, std.error, conf.low, conf.high) %>%
          unlist()

        # Report any warnings
        if (!is.null(res_mlnmr_miss$warning))
          warntxt <- paste(warntxt, "\nWARNING with ML-NMR missing:",
                           res_mlnmr_miss$warning)
      }
    }
  }

  ## MAIC ---------------------------------------------------------------------
  if ("MAIC" %in% method) {
    ### All EMs
    if ("all" %in% allEM) {
      argl_maic_all <- list(ipd = ipd_AB, agd = agd_AC,
                            ipd_x = vars(x1, x1_2 = x1^2,
                                         x2, x2_2 = x2^2),
                            agd_x = vars(x1 = wmean(x1_mean, N), x1_2 = x1^2 + wvar(x1_sd, x1_mean, N),
                                         x2 = wmean(x2_mean, N), x2_2 = x2^2 + wvar(x2_sd, x2_mean, N)),
                            nboot = 5000, ncpus = inner_ncores)

      if (!is.null(arg_maic))
        argl_maic_all <- list_modify(argl_maic_all, !!! arg_maic)

      res_maic_all <- tryCatch.W.E(do.call(doMAIC, argl_maic_all))

      if (inherits(res_maic_all$value, "error")) {
        # Report errors
        warntxt <- paste(warntxt, "\nCAUGHT ERROR with MAIC all:",
                         res_maic_all$value)
      } else {
        res["MAIC", "all", "AC", "d_AB", ] <-
          unlist(res_maic_all$value$d_AB_AC)

        res["MAIC", "all", "AC", "d_BC", ] <-
          unlist(res_maic_all$value$d_BC_AC)

        # Report any warnings
        if (!is.null(res_maic_all$warning))
          warntxt <- paste(warntxt, "\nWARNING with MAIC all:",
                           res_maic_all$warning)
      }
    }

    ### Missing EM
    if ("missing" %in% allEM) {
      argl_maic_miss <- list(ipd = ipd_AB, agd = agd_AC,
                             ipd_x = vars(x1, x1_2 = x1^2),
                             agd_x = vars(x1 = wmean(x1_mean, N), x1_2 = x1^2 + wvar(x1_sd, x1_mean, N)),
                             nboot = 5000, ncpus = inner_ncores)

      if (!is.null(arg_maic))
        argl_maic_miss <- list_modify(argl_maic_miss, !!! arg_maic)

      res_maic_miss <- tryCatch.W.E(do.call(doMAIC, argl_maic_miss))

      if (inherits(res_maic_miss$value, "error")) {
        # Report errors
        warntxt <- paste(warntxt, "\nCAUGHT ERROR with MAIC missing:",
                         res_maic_miss$value)
      } else {
        res["MAIC", "missing", "AC", "d_AB", ] <-
          unlist(res_maic_miss$value$d_AB_AC)

        res["MAIC", "missing", "AC", "d_BC", ] <-
          unlist(res_maic_miss$value$d_BC_AC)

        # Report any warnings
        if (!is.null(res_maic_miss$warning))
          warntxt <- paste(warntxt, "\nWARNING with MAIC missing:",
                           res_maic_miss$warning)
      }
    }
  }

  ## STC ----------------------------------------------------------------------
  if ("STC" %in% method) {
    ### All EMs
    if ("all" %in% allEM) {
      argl_stc_all <- list(ipd = ipd_AB, agd = agd_AC, ipd_x = vars(x1, x2))

      if (!is.null(arg_stc))
        argl_stc_all <- list_modify(argl_stc_all, !!! arg_stc)

      res_stc_all <- tryCatch.W.E(do.call(doSTC, argl_stc_all))

      if (inherits(res_stc_all$value, "error")) {
        # Report errors
        warntxt <- paste(warntxt, "\nCAUGHT ERROR with STC all:",
                         res_stc_all$value)
      } else {
        res["STC", "all", "AC", "d_AB", ] <-
          unlist(res_stc_all$value$d_AB_AC)

        res["STC", "all", "AC", "d_BC", ] <-
          unlist(res_stc_all$value$d_BC_AC)

        # Report any warnings
        if (!is.null(res_stc_all$warning))
          warntxt <- paste(warntxt, "\nWARNING with STC all:",
                           res_stc_all$warning)
      }
    }

    ### Missing EM
    if ("missing" %in% allEM) {
      argl_stc_miss <- list(ipd = ipd_AB, agd = agd_AC, ipd_x = vars(x1))

      if (!is.null(arg_stc))
        argl_stc_miss <- list_modify(argl_stc_miss, !!! arg_stc)

      res_stc_miss <- tryCatch.W.E(do.call(doSTC, argl_stc_miss))

      if (inherits(res_stc_miss$value, "error")) {
        # Report errors
        warntxt <- paste(warntxt, "\nCAUGHT ERROR with STC missing:",
                         res_stc_miss$value)
      } else {
        res["STC", "missing", "AC", "d_AB", ] <-
          unlist(res_stc_miss$value$d_AB_AC)

        res["STC", "missing", "AC", "d_BC", ] <-
          unlist(res_stc_miss$value$d_BC_AC)

        # Report any warnings
        if (!is.null(res_stc_miss$warning))
          warntxt <- paste(warntxt, "\nWARNING with STC missing:",
                           res_stc_miss$warning)
      }
    }
  }

  ## Bucher -------------------------------------------------------------------
  if ("Bucher" %in% method) {
    res_bucher <- tryCatch.W.E(doBucher(ipd_AB, agd_AC))

    # Report any errors
    if (inherits(res_bucher$value, "error")) {
      warntxt <- paste(warntxt, "\nCAUGHT ERROR with Bucher:",
                       res_bucher$value)
    } else {
      ### All EMs
      if ("all" %in% allEM) {
        res["Bucher", "all", "AC", "d_AB", ] <-
          unlist(res_bucher$value$d_AB_AC)

        res["Bucher", "all", "AC", "d_BC", ] <-
          unlist(res_bucher$value$d_BC_AC)
      }

      ### Missing EM
      if ("missing" %in% allEM) {
        res["Bucher", "missing", "AC", "d_AB", ] <-
          unlist(res_bucher$value$d_AB_AC)

        res["Bucher", "missing", "AC", "d_BC", ] <-
          unlist(res_bucher$value$d_BC_AC)
      }

      # Report any warnings
      if (!is.null(res_bucher$warning))
        warntxt <- paste(warntxt, "\nWARNING with Bucher:",
                         res_bucher$warning)
    }
  }

  # Return errors and warnings
  if (nchar(warntxt) > 0) warning(warntxt, call. = FALSE)

  # Return results
  return(res)
}
