# Supplementary material for: Assessing the performance of population adjustment methods for anchored indirect comparisons: A simulation study
Source: Stat Med. 2020 Oct 4;39(30):4885–911. doi: 10.1002/sim.8759 (PMC8690023; doi:10.1002/sim.8759)
Supplement: Supplementary file 2 — Appendix [file SIM-39-4885-s002.zip › simulation_parameters.R]

###############################################################################
# Define simulation study space
###############################################################################

# Default values for each parameter -------------------------------------------
.sim_par_defaults <- varlist(
  # Simulation sample size
  n.sim = list(value = 1000),
  # Trial sample sizes
  N = list(value = 500),
  # Strength of effect modification (as log OR per within AB sd)
  EM_strength = list(value = c(B = 0.1, C = 0.1)), #c(B = 0.15, C = 0.15)),
  # Between-study overlap (as proportion of AC within AB)
  overlap = list(value = 0.5),
  # Covariate-outcome relationship
  co_rel = list(value = "linear"),
  # Distribution of covariates in AB
  X_AB_dist = list(value = "normal"),
  # Distribution of covariates in AC
  X_AC_dist = list(value = "normal"),
  # Correlation between covariates
  X_corr = list(value = c(AB = 0.25, AC = 0.25)),
  # Methods to test
  method = list(value = c("ML-NMR", "STC", "MAIC", "Bucher"), type = "inner"),
  # Missing EMs?
  allEM = list(value = c("all", "missing"), type = "inner"),
  # Target population
  tpop = list(value = c("AB", "AC"), type = "inner"),
  # Contrast
  contr = list(value = c("d_AB", "d_AC", "d_BC"), type = "inner"),
  # Estimate
  est = list(value = c("est", "se", "lo", "hi"), type = "inner")
)

# Define simulation scenarios -------------------------------------------------
sim_par_list <-
  list(
    # a. Sample sizes
    a = list_modify(.sim_par_defaults,
                    N = list(value = c(100,
                                       500, # Reference
                                       1000), type = "grid")
                    ),

    # bc. Strength of EMs and shared EM assumption
    bc = list_modify(.sim_par_defaults,
                     EM_strength = list(value = # list(# c(B = 0.15, C = 0.15), # Reference
                                                     # c(B = 0.75, C = 0.75),
                                                     # c(B = 0.15, C = 0.75),
                                                     # c(B = 0.75, C = 0.15)),
                                                list(# c(B = 0.1, C = 0.1), # Reference
                                                  c(B = 0.5, C = 0.5),
                                                  c(B = 0.1, C = 0.5),
                                                  c(B = 0.5, C = 0.1)),
                                        type = "grid")
                     ),

    # d. Strength of correlation between covariates
    d = list_modify(.sim_par_defaults,
                    X_corr = list(value = list(c(AB = 0, AC = 0),
                                               # c(AB = 0.25, AC = 0.25), # Reference
                                               c(AB = 0.5, AC = 0.5)),
                                      type = "grid")
                    ),

    # ef. Between-study overlap and covariate-outcome relationship
    ef = list_modify(.sim_par_defaults,
                     overlap = list(value = c(0, 0.5, 1), type = "grid"),
                     co_rel = list(value = c("linear", "non-linear"), type = "grid")
                     ),

    # ghi. Distribution and correlation structure of covariates
    ghi = list_modify(.sim_par_defaults,
                      X_AB_dist = list(value = c("normal", "gamma"), type = "grid"),
                      X_AC_dist = list(value = c("normal", "gamma"), type = "grid"),
                      X_corr = list(value = list(c(AB = 0.25, AC = 0),
                                                 c(AB = 0.25, AC = 0.25),
                                                 c(AB = 0.25, AC = 0.5)),
                                    type = "grid")
                    ),
  )

# Modify mkGrid ---------------------------------------------------------------
# Allow mkGrid to take variables with list elements, which are not crossed but
# instead varied together. The resulting columns will be nested list columns in
# a tibble.

my.mkGrid <- function(vList) {
  stopifnot(is.list(vList), length(vList) == 0 ||
              !is.null(vList[[1]][["value"]]))
  gv <- getEl(vList, "grid")
  map_dfr(cross(gv), ~dplyr::mutate_if(tidyr::spread(dplyr::mutate(dplyr::tibble(.), .key = rep_along(., names(gv))), .key, `.`), .predicate = ~length(.[[1]]) == 1, .funs = unlist))
}

# Override mkGrid in simsalapar package and namespace
unlockBinding("mkGrid", as.environment("package:simsalapar"))
assign("mkGrid", my.mkGrid, "package:simsalapar")
unlockBinding("mkGrid", getNamespace("simsalapar"))
assign("mkGrid", my.mkGrid, getNamespace("simsalapar"))
