# Supplementary material for: Assessing the performance of population adjustment methods for anchored indirect comparisons: A simulation study
Source: Stat Med. 2020 Oct 4;39(30):4885–911. doi: 10.1002/sim.8759 (PMC8690023; doi:10.1002/sim.8759)
Supplement: Supplementary file 2 — Appendix [file SIM-39-4885-s002.zip › sim_submit.sh]

#!/bin/bash
# request resources:
#PBS -l nodes=1:ppn=8
#PBS -l walltime=01:00:00
# On compute node, change directory to 'submission directory':
cd $PBS_O_WORKDIR
cat $PBS_NODEFILE > machine.file.$PBS_JOBID
# Get number of available nodes
nnodes=`wc $PBS_NODEFILE | awk '{print $1}'`
# Set number of parallel chains to use in Stan and MAIC
nthread=4
# Set simulation name (matching a setup in sim_par_list)
sim_name=a
# Fix for doRmpi
eval "export `mpirun env | grep OMPI_MCA_orte_precondition_transports`"
# Run parallel with mpirun
time mpirun -np 1 -machinefile \
machine.file.$PBS_JOBID Rscript run_simulation.R \
sim_name=$sim_name nthread=$nthread > ./sim_out/${sim_name}_output.txt 2>&1
