# Supplementary material for: Assessing the performance of population adjustment methods for anchored indirect comparisons: A simulation study
Source: Stat Med. 2020 Oct 4;39(30):4885–911. doi: 10.1002/sim.8759 (PMC8690023; doi:10.1002/sim.8759)
Supplement: Supplementary file 2 — Appendix [file SIM-39-4885-s002.zip › STC_functions.R]

###############################################################################
# STC for logistic regression
###############################################################################

doSTC <- function(ipd,
                  agd,
                  ipd_x, # For select, as vars(...)
                  studyvar = studyn, trtvar = trtn,
                  ipd_y = y, agd_r = r, agd_n = N,
                  allchecks = FALSE) {

  # Allow passing bare column names
  studyvar <- enquo(studyvar)
  trtvar <- enquo(trtvar)
  ipd_y <- enquo(ipd_y)
  agd_r <- enquo(agd_r)
  agd_n <- enquo(agd_n)

  # Get ipd to feed in to glm
  stc_ipd <- ipd %>% transmute(#studyf = factor(!! studyvar),
                               trtf = factor(!! trtvar),
                               !!! ipd_x,
                               y = !! ipd_y)

  # Get names of covariates
  Xnames <- colnames(select(ipd, !!! ipd_x))

  # Fit logistic regression in IPD trial
  stc_fit <- glm(as.formula(paste("cbind(y, 1 - y) ~ trtf + ",
                                 paste(Xnames, collapse = "+"),
                                 " + (", paste(Xnames, collapse = "+"),
                                 "):trtf")),
                data = stc_ipd,
                family = binomial(link = "logit"))

  if (allchecks) {
    print(summary(stc_fit))
  }

  # Predict into AgD population and construct contrast
  agd_means <- agd %>% ungroup() %>% mutate(.n = !! agd_n) %>%
    select(!! studyvar, .n, paste0(Xnames, "_mean")) %>%
    rename_at(vars(ends_with("_mean")), funs(gsub("_mean", "", .))) %>%
    group_by(!! studyvar) %>%
    do(map_dfc(., function(x, N) (x %*% N)/sum(N), N = .$.n)) %>%
    select(!! studyvar, !! Xnames)

  AB_pred <- agd_means %>%
    do(broom::augment(stc_fit,
                      newdata = bind_cols(., nest(distinct(stc_fit$data, trtf))) %>% unnest(),
                      type.predict = "link")) %>%
    summarise(par = "d_AB", est = diff(.fitted), se = sqrt(sum(.se.fit^2)),
              lo = est + qnorm(0.025)*se, hi = est + qnorm(0.975)*se)

  # Calculate d_AC in AC trial
  AC_fit <- ungroup(agd) %>%
    transmute(trtf = factor(!! trtvar), agd_r = !! agd_r, agd_n = !! agd_n) %>%
    glm(cbind(agd_r, agd_n - agd_r) ~ trtf, data = .,
        family = binomial(link = "logit")) %>%
    broom::tidy() %>%
    filter(grepl("trtf", term))

  # Return list of estimates
  return(
    lst(
      d_AB_AC = lst(est = AB_pred$est,
                    se = AB_pred$se,
                    lo = AB_pred$lo,
                    hi = AB_pred$hi),
      d_BC_AC = lst(est = AC_fit$estimate - AB_pred$est,
                    se = sqrt(AC_fit$std.error^2 + AB_pred$se^2),
                    lo = est + qnorm(0.025)*se,
                    hi = est + qnorm(0.975)*se)
    )
  )

}

# Function to calculate overall mean from arm mean
# ~~~~~ LOCATED IN MAIC_functions.R ~~~~~
# wmean <- function(xbar, n) {
#   drop(xbar %*% n) / sum(n)
# }
